# Supplementary material for: (3E)-11,16-Dioxatricyclo­[15.4.0.05,10]henicosa-1(21),3,5,7,9,17,19-heptaen-2-one
Source: Acta Crystallogr Sect E Struct Rep Online. 2013 Feb 23;69(Pt 3):o442. doi: 10.1107/S1600536813000299 (PMC3588484; doi:10.1107/S1600536813000299)
Supplement: Supplementary file 1 [file e-69-0o442-sup1.cif]

##############################################################################
#                                                                            #
# This CIF contains the data in a paper accepted for publication in          #
# Acta Crystallographica Section E. It conforms to the requirements of       #
# Notes for Authors for Acta Crystallographica Section E, and has been       #
# peer reviewed under the auspices of the IUCr Commission on Journals.       #
#                                                                            #
# Full details of the Crystallographic Information File format               #
# are given in the paper "The Crystallographic Information File (CIF):       #
# a New Standard Archive File for Crystallography" by S. R. Hall, F. H.      #
# Allen and I. D. Brown [Acta Cryst. (1991), A47, 655-685].                  #
#                                                                            #
# The current version of the core CIF dictionary is obtainable from          #
# ftp://ftp.iucr.org/pub/cif_core.dic.                                       #
#                                                                            #
# Software is freely available for graphical display of the structure(s)     #
# in this CIF. For information consult the CIF software page                 #
# http://www.iucr.org/resources/cif/software.                                #
#                                                                            #
# This file may be used for bona fide research purposes within the           #
# scientific community so long as proper attribution is given to the journal # 
# article from which it was obtained.                                        #
#                                                                            #
##############################################################################
data_global
_audit_creation_method     SHELXL-97
_journal_date_recd_electronic     2012-12-22
_journal_date_accepted     2013-01-03
_journal_name_full     'Acta Crystallographica, Section E'
_journal_year     2013
_journal_volume     69
_journal_issue      3
_journal_page_first     o442
_journal_page_last     o442
_journal_paper_category     QO
_journal_paper_doi     10.1107/S1600536813000299
_journal_coeditor_code     BX2434
_publ_contact_author_name     'A. SubbiahPandi'
_publ_contact_author_address
;
Department of Physics
Presidency College
Chennai 600 005
India
;
_publ_contact_author_email     a_sp59@yahoo.in
_publ_contact_author_fax     '091 044 2854 4894'
_publ_contact_author_phone     '091 044 22591061'
_publ_section_title
;\
(3<i>E</i>)-11,16-Dioxatricyclo[15.4.0.0^5,10^]henicosa-1(21),3,5,7,9,17,19-\
heptaen-2-one
;
loop_
    _publ_author_name
    _publ_author_address
    'Gnanavelu Ganesh'
;
Department of Physics
SMK Fomra Institute of Technology
Thaiyur
Chennai 603 103
India
;
    'Santhanagopalan Purushothaman'
;
Department of Organic Chemistry
University of Madras
Guindy Campus
Chennai 600 025
India
;
    'Piskala Subburaman Kannan'
;
Department of Physics
SMK Fomra Institute of Technology
Thaiyur
Chennai 603 103
India
;
    'Raghavachary Raghunathan'
;
Department of Organic Chemistry
University of Madras
Guindy Campus
Chennai 600 025
India
;
    'Arunachalathevar SubbiahPandi'
;
Department of Physics
Presidency College (Autonomous)
Chennai 600 005
India
;
data_I
_audit_creation_method     SHELXL97
_chemical_name_systematic
;
(3<i>E</i>)-11,16-Dioxatricyclo[15.4.0.0^5,10^]henicosa-1(21),3,5,7,9,17,19-
heptaen-2-one
;
_chemical_name_common     ?
_chemical_formula_moiety     'C19 H18 O3'
_chemical_formula_sum     'C19 H14 O3'
_chemical_formula_iupac     'C19 H18 O3'
_chemical_formula_weight     294.34
_chemical_melting_point     ?
_symmetry_cell_setting     triclinic
_symmetry_space_group_name_H-M     'P -1'
_symmetry_space_group_name_Hall     '-P 1'
loop_
    _symmetry_equiv_pos_as_xyz
    'x, y, z'
    '-x, -y, -z'
_cell_length_a     9.0976(6)
_cell_length_b     16.9797(11)
_cell_length_c     17.2713(9)
_cell_angle_alpha     62.590(2)
_cell_angle_beta     88.440(2)
_cell_angle_gamma     78.092(2)
_cell_volume     2310.4(2)
_cell_formula_units_Z     6
_cell_measurement_reflns_used     9919
_cell_measurement_theta_min     2.0
_cell_measurement_theta_max     26.93
_cell_measurement_temperature     293(2)
_exptl_crystal_description     block
_exptl_crystal_colour     'white crystalline'
_exptl_crystal_size_max     0.40
_exptl_crystal_size_mid     0.30
_exptl_crystal_size_min     0.25
_exptl_crystal_density_diffrn     1.269
_exptl_crystal_density_meas     ?
_exptl_crystal_density_method     'not measured'
_exptl_crystal_F_000     936
_exptl_absorpt_coefficient_mu     0.085
_exptl_absorpt_correction_type     multi-scan
_exptl_absorpt_process_details     '(SADABS; Bruker, 2008)'
_exptl_absorpt_correction_T_min     0.9668
_exptl_absorpt_correction_T_max     0.9791
_exptl_special_details     ?
_diffrn_ambient_temperature     295(2)
_diffrn_radiation_type     MoK\a
_diffrn_radiation_wavelength     0.71073
_diffrn_radiation_source     'fine-focus sealed tube'
_diffrn_radiation_monochromator     graphite
_diffrn_measurement_device_type     'Bruker APEXII CCD area-detector'
_diffrn_measurement_method     '\w and \f scans'
_diffrn_detector_area_resol_mean     ?
_diffrn_reflns_number     44770
_diffrn_reflns_av_R_equivalents     0.0315
_diffrn_reflns_av_sigmaI/netI     0.0310
_diffrn_reflns_theta_min     1.38
_diffrn_reflns_theta_max     26.93
_diffrn_reflns_theta_full     26.93
_diffrn_measured_fraction_theta_max     0.989
_diffrn_measured_fraction_theta_full     0.989
_diffrn_reflns_limit_h_min     -11
_diffrn_reflns_limit_h_max     11
_diffrn_reflns_limit_k_min     -21
_diffrn_reflns_limit_k_max     21
_diffrn_reflns_limit_l_min     -21
_diffrn_reflns_limit_l_max     21
_diffrn_standards_number     0
_diffrn_standards_interval_count     ?
_diffrn_standards_interval_time     ?
_diffrn_standards_decay_%     ?
_refine_special_details
;
 Refinement of F^2^ against ALL reflections.  The weighted R-factor wR and
 goodness of fit S are based on F^2^, conventional R-factors R are based
 on F, with F set to zero for negative F^2^. The threshold expression of
 F^2^ > 2sigma(F^2^) is used only for calculating R-factors(gt) etc. and is
 not relevant to the choice of reflections for refinement.  R-factors based
 on F^2^ are statistically about twice as large as those based on F, and R-
 factors based on ALL data will be even larger.
;
_reflns_number_total     9919
_reflns_number_gt     5862
_reflns_threshold_expression     I>2\s(I)
_refine_ls_structure_factor_coef     Fsqd
_refine_ls_matrix_type     full
_refine_ls_R_factor_all     0.0905
_refine_ls_R_factor_gt     0.0445
_refine_ls_wR_factor_gt     0.1120
_refine_ls_wR_factor_ref     0.1431
_refine_ls_goodness_of_fit_ref     1.042
_refine_ls_restrained_S_all     1.058
_refine_ls_number_reflns     9919
_refine_ls_number_parameters     629
_refine_ls_number_restraints     15
_refine_ls_hydrogen_treatment     mixed
_refine_ls_weighting_scheme     calc
_refine_ls_weighting_details
         'calc w=1/[\s^2^(Fo^2^)+(0.0630P)^2^+0.2901P] where P=(Fo^2^+2Fc^2^)/3'
_atom_sites_solution_hydrogens     geom
_atom_sites_solution_primary     direct
_atom_sites_solution_secondary     difmap
_refine_ls_shift/su_max     0.000
_refine_ls_shift/su_mean     0.000
_refine_diff_density_max     0.193
_refine_diff_density_min     -0.158
_refine_ls_extinction_method     none
_refine_ls_extinction_coef     ?
loop_
    _atom_type_symbol
    _atom_type_description
    _atom_type_scat_dispersion_real
    _atom_type_scat_dispersion_imag
    _atom_type_scat_source
    'C' 'C' 0.0033 0.0016
                         'International Tables Vol C Tables 4.2.6.8 and 6.1.1.4'
    'H' 'H' 0.0000 0.0000
                         'International Tables Vol C Tables 4.2.6.8 and 6.1.1.4'
    'O' 'O' 0.0106 0.0060
                         'International Tables Vol C Tables 4.2.6.8 and 6.1.1.4'
_computing_data_collection     'APEX2 (Bruker, 2008)'
_computing_cell_refinement     'SAINT (Bruker, 2008)'
_computing_data_reduction     'SAINT (Bruker, 2008)'
_computing_structure_solution     'SHELXS97 (Sheldrick, 2008)'
_computing_structure_refinement     'SHELXL97 (Sheldrick, 2008)'
_computing_molecular_graphics     'ORTEP-3 (Farrugia, 2012)'
_computing_publication_material
;
SHELXL97 (Sheldrick, 2008) and PLATON (Spek, 2009)
;
loop_
    _atom_site_type_symbol
    _atom_site_label
    _atom_site_fract_x
    _atom_site_fract_y
    _atom_site_fract_z
    _atom_site_U_iso_or_equiv
    _atom_site_adp_type
    _atom_site_calc_flag
    _atom_site_refinement_flags
    _atom_site_occupancy
    _atom_site_symmetry_multiplicity
    _atom_site_disorder_assembly
    _atom_site_disorder_group
    C C1 0.2486(2) 0.55742(11) 0.08728(12) 0.0588(5) Uani d . 1 1 A .
    C C2 0.3295(3) 0.56983(13) 0.01475(14) 0.0739(6) Uani d . 1 1 . .
    H H2 0.4339 0.5592 0.0212 0.089 Uiso calc R 1 1 . .
    C C3 0.2613(3) 0.59712(15) -0.06609(15) 0.0862(7) Uani d . 1 1 . .
    H H3 0.3189 0.6037 -0.1132 0.103 Uiso calc R 1 1 . .
    C C4 0.1071(3) 0.61454(15) -0.07661(15) 0.0819(6) Uani d . 1 1 . .
    H H4 0.0599 0.6341 -0.1314 0.098 Uiso calc R 1 1 . .
    C C5 0.0222(3) 0.60341(13) -0.00704(13) 0.0705(5) Uani d . 1 1 . .
    H H5 -0.0822 0.6151 -0.0149 0.085 Uiso calc R 1 1 . .
    C C6 0.0908(2) 0.57491(12) 0.07496(12) 0.0604(5) Uani d . 1 1 . .
    C C7 -0.1490(2) 0.58850(16) 0.13795(14) 0.0746(6) Uani d . 1 1 . .
    H H7A -0.1910 0.5576 0.1115 0.089 Uiso calc R 1 1 . .
    H H7B -0.1840 0.6536 0.1023 0.089 Uiso calc R 1 1 . .
    C C8 -0.1943(2) 0.55946(15) 0.22954(14) 0.0751(6) Uani d . 1 1 . .
    H H8A -0.3007 0.5853 0.2272 0.090 Uiso calc R 1 1 . .
    H H8B -0.1389 0.5840 0.2573 0.090 Uiso calc R 1 1 . .
    C C9 -0.1666(2) 0.45690(16) 0.28566(15) 0.0799(6) Uani d . 1 1 . .
    H H9A -0.2619 0.4386 0.2900 0.096 Uiso calc R 1 1 . .
    H H9B -0.1012 0.4281 0.2563 0.096 Uiso calc R 1 1 . .
    C C10 -0.0971(2) 0.42235(16) 0.37628(14) 0.0788(6) Uani d . 1 1 . .
    H H10A -0.1556 0.4536 0.4057 0.095 Uiso calc R 1 1 . .
    H H10B -0.0919 0.3577 0.4105 0.095 Uiso calc R 1 1 . .
    C C11 0.1433(2) 0.42178(13) 0.43431(13) 0.0630(5) Uani d . 1 1 . .
    C C12 0.1029(2) 0.38431(14) 0.51991(13) 0.0713(5) Uani d . 1 1 . .
    H H12 0.0078 0.3714 0.5316 0.086 Uiso calc R 1 1 . .
    C C13 0.2019(3) 0.36627(15) 0.58727(14) 0.0776(6) Uani d . 1 1 . .
    H H13 0.1743 0.3402 0.6445 0.093 Uiso calc R 1 1 . .
    C C14 0.3413(3) 0.38636(16) 0.57095(15) 0.0823(6) Uani d . 1 1 . .
    H H14 0.4080 0.3749 0.6167 0.099 Uiso calc R 1 1 . .
    C C15 0.3817(2) 0.42369(13) 0.48619(14) 0.0720(5) Uani d . 1 1 . .
    H H15 0.4765 0.4372 0.4757 0.086 Uiso calc R 1 1 . .
    C C16 0.2861(2) 0.44200(12) 0.41563(12) 0.0601(5) Uani d . 1 1 B .
    C C17 0.3411(2) 0.47976(13) 0.32785(14) 0.0654(5) Uani d D 1 1 . .
    C C18 0.2732(2) 0.49489(13) 0.25304(13) 0.0716(6) Uani d D 1 1 A .
    H H18 0.1781 0.4823 0.2549 0.086 Uiso calc R 1 1 . .
    C C19 0.3368(2) 0.52898(12) 0.17062(13) 0.0663(5) Uani d D 1 1 . .
    C C20 0.7253(2) -0.13378(14) 0.66919(13) 0.0646(5) Uani d D 1 1 . .
    C C21 0.6521(2) -0.17445(13) 0.75325(13) 0.0626(5) Uani d . 1 1 C .
    C C22 0.6970(3) -0.26840(16) 0.80557(16) 0.0811(6) Uani d . 1 1 . .
    H H22 0.7659 -0.3022 0.7855 0.097 Uiso calc R 1 1 C .
    C C23 0.6422(3) -0.31261(17) 0.88618(18) 0.0928(7) Uani d . 1 1 C .
    H H23 0.6719 -0.3754 0.9190 0.111 Uiso calc R 1 1 . .
    C C24 0.5441(3) -0.26358(19) 0.91737(18) 0.0963(7) Uani d . 1 1 . .
    H H24 0.5100 -0.2930 0.9726 0.116 Uiso calc R 1 1 C .
    C C25 0.4957(3) -0.17205(16) 0.86847(15) 0.0809(6) Uani d . 1 1 C .
    H H25 0.4280 -0.1395 0.8903 0.097 Uiso calc R 1 1 . .
    C C26 0.5470(2) -0.12669(14) 0.78589(13) 0.0644(5) Uani d . 1 1 . .
    C C27 0.3856(2) 0.01519(14) 0.76303(13) 0.0705(5) Uani d . 1 1 . .
    H H27A 0.4206 0.0144 0.8160 0.085 Uiso calc R 1 1 C .
    H H27B 0.2971 -0.0108 0.7746 0.085 Uiso calc R 1 1 . .
    C C28 0.3489(2) 0.11039(14) 0.69007(12) 0.0674(5) Uani d . 1 1 C .
    H H28A 0.4423 0.1304 0.6721 0.081 Uiso calc R 1 1 . .
    H H28B 0.2909 0.1495 0.7121 0.081 Uiso calc R 1 1 . .
    C C29 0.2608(2) 0.12287(15) 0.60977(13) 0.0698(5) Uani d . 1 1 . .
    H H29A 0.2617 0.0635 0.6148 0.084 Uiso calc R 1 1 C .
    H H29B 0.1569 0.1520 0.6090 0.084 Uiso calc R 1 1 . .
    C C30 0.3217(2) 0.17845(14) 0.52471(12) 0.0666(5) Uani d . 1 1 C .
    H H30A 0.2539 0.1920 0.4757 0.080 Uiso calc R 1 1 . .
    H H30B 0.3349 0.2352 0.5213 0.080 Uiso calc R 1 1 . .
    C C31 0.5525(2) 0.15677(13) 0.45736(12) 0.0564(4) Uani d . 1 1 C .
    C C32 0.5141(2) 0.24309(14) 0.38767(12) 0.0672(5) Uani d . 1 1 . .
    H H32 0.4224 0.2812 0.3844 0.081 Uiso calc R 1 1 . .
    C C33 0.6110(3) 0.27270(17) 0.32327(15) 0.0850(6) Uani d . 1 1 . .
    H H33 0.5843 0.3307 0.2763 0.102 Uiso calc R 1 1 . .
    C C34 0.7463(3) 0.2176(2) 0.32775(18) 0.1040(8) Uani d . 1 1 . .
    H H34 0.8125 0.2382 0.2845 0.125 Uiso calc R 1 1 . .
    C C35 0.7843(3) 0.13101(18) 0.39687(16) 0.0888(7) Uani d . 1 1 . .
    H H35 0.8769 0.0940 0.3994 0.107 Uiso calc R 1 1 . .
    C C36 0.6886(2) 0.09715(14) 0.46310(12) 0.0611(5) Uani d . 1 1 C .
    C C37 0.7366(2) 0.00422(16) 0.53391(14) 0.0654(5) Uani d D 1 1 . .
    C C38 0.6604(2) -0.04329(13) 0.60039(12) 0.0615(5) Uani d . 1 1 C .
    H H38 0.5610 -0.0171 0.6027 0.074 Uiso calc R 1 1 . .
    C C39 0.93750(19) 0.19043(12) 0.74456(11) 0.0533(4) Uani d . 1 1 . .
    C C40 0.8673(2) 0.28237(13) 0.69700(13) 0.0678(5) Uani d . 1 1 . .
    H H40 0.8908 0.3236 0.7134 0.081 Uiso calc R 1 1 . .
    C C41 0.7645(2) 0.31371(15) 0.62675(15) 0.0797(6) Uani d . 1 1 . .
    H H41 0.7184 0.3751 0.5969 0.096 Uiso calc R 1 1 . .
    C C42 0.7305(2) 0.25418(16) 0.60102(15) 0.0810(6) Uani d . 1 1 . .
    H H42 0.6623 0.2754 0.5529 0.097 Uiso calc R 1 1 . .
    C C43 0.7958(2) 0.16383(14) 0.64527(13) 0.0697(5) Uani d . 1 1 . .
    H H43 0.7717 0.1240 0.6270 0.084 Uiso calc R 1 1 . .
    C C44 0.89803(19) 0.13060(12) 0.71742(11) 0.0546(4) Uani d . 1 1 . .
    C C45 0.9246(2) -0.02235(13) 0.73831(13) 0.0680(5) Uani d . 1 1 . .
    H H45A 0.9565 -0.0116 0.6809 0.082 Uiso calc R 1 1 . .
    H H45B 0.8162 -0.0159 0.7369 0.082 Uiso calc R 1 1 . .
    C C46 1.0010(2) -0.11563(13) 0.80595(13) 0.0671(5) Uani d . 1 1 . .
    H H46A 1.1071 -0.1172 0.8130 0.081 Uiso calc R 1 1 . .
    H H46B 0.9933 -0.1587 0.7848 0.081 Uiso calc R 1 1 . .
    C C47 0.9366(2) -0.14613(13) 0.89507(13) 0.0699(5) Uani d . 1 1 . .
    H H47A 0.8698 -0.0941 0.8960 0.084 Uiso calc R 1 1 . .
    H H47B 0.8769 -0.1901 0.9030 0.084 Uiso calc R 1 1 . .
    C C48 1.0545(2) -0.18769(13) 0.97021(13) 0.0692(5) Uani d . 1 1 . .
    H H48A 1.0096 -0.2139 1.0256 0.083 Uiso calc R 1 1 . .
    H H48B 1.1307 -0.2349 0.9666 0.083 Uiso calc R 1 1 . .
    C C49 1.2255(2) -0.12862(13) 1.02307(11) 0.0564(4) Uani d . 1 1 . .
    C C50 1.2922(2) -0.21385(14) 1.08800(13) 0.0709(5) Uani d . 1 1 . .
    H H50 1.2628 -0.2649 1.0921 0.085 Uiso calc R 1 1 . .
    C C51 1.4023(3) -0.22336(17) 1.14669(14) 0.0836(6) Uani d . 1 1 . .
    H H51 1.4475 -0.2810 1.1902 0.100 Uiso calc R 1 1 . .
    C C52 1.4454(3) -0.14910(19) 1.14138(15) 0.0945(7) Uani d . 1 1 . .
    H H52 1.5192 -0.1558 1.1814 0.113 Uiso calc R 1 1 . .
    C C53 1.3792(2) -0.06407(17) 1.07647(14) 0.0808(6) Uani d . 1 1 . .
    H H53 1.4099 -0.0139 1.0735 0.097 Uiso calc R 1 1 . .
    C C54 1.26825(19) -0.05043(13) 1.01523(11) 0.0557(4) Uani d . 1 1 . .
    C C55 1.2065(2) 0.04182(13) 0.94696(12) 0.0569(4) Uani d . 1 1 . .
    H H55 1.2542 0.0861 0.9449 0.068 Uiso calc R 1 1 . .
    C C56 1.09217(19) 0.07140(12) 0.88751(11) 0.0534(4) Uani d . 1 1 . .
    H H56 1.0363 0.0303 0.8898 0.064 Uiso calc R 1 1 . .
    C C57 1.0495(2) 0.16541(12) 0.81842(12) 0.0554(4) Uani d . 1 1 . .
    O O1 0.4695(2) 0.54064(15) 0.16521(13) 0.1011(9) Uani d PD 0.797(4) 1 A 1
    O O1' 0.4746(8) 0.4998(7) 0.3293(9) 0.100(3) Uani d PD 0.204(4) 1 B 2
    O O2 0.01235(14) 0.56378(11) 0.14559(9) 0.0789(4) Uani d . 1 1 . .
    O O3 0.05022(15) 0.44048(11) 0.36520(9) 0.0831(4) Uani d . 1 1 . .
    O O4 0.84438(19) -0.17918(15) 0.66161(14) 0.0896(7) Uani d PD 0.907(4) 1 C 1
    O O4' 0.8606(10) -0.036(2) 0.519(2) 0.121(9) Uani d PD 0.095(4) 1 C 2
    O O5 0.50151(15) -0.03546(9) 0.73550(8) 0.0712(4) Uani d . 1 1 C .
    O O6 0.46332(14) 0.12368(9) 0.52412(8) 0.0669(4) Uani d . 1 1 . .
    O O7 1.10487(18) 0.22515(9) 0.81922(10) 0.0826(4) Uani d . 1 1 . .
    O O8 0.96687(14) 0.04133(8) 0.76207(8) 0.0635(3) Uani d . 1 1 . .
    O O9 1.11850(16) -0.11450(8) 0.96222(8) 0.0692(4) Uani d . 1 1 . .
    H H17 0.4431(7) 0.4810(13) 0.327(3) 0.083 Uiso d PD 0.797(4) 1 A 1
    H H19 0.4298(5) 0.5422(5) 0.1523(6) 0.083 Uiso d PD 0.204(4) 1 B 2
    H H37 0.8275(6) -0.024(3) 0.522(3) 0.083 Uiso d PD 0.907(4) 1 C 1
    H H20 0.815(2) -0.166(11) 0.662(11) 0.083 Uiso d PD 0.095(4) 1 C 2
loop_
    _atom_site_aniso_label
    _atom_site_aniso_U_11
    _atom_site_aniso_U_22
    _atom_site_aniso_U_33
    _atom_site_aniso_U_12
    _atom_site_aniso_U_13
    _atom_site_aniso_U_23
    C1 0.0621(12) 0.0419(10) 0.0679(12) -0.0111(8) 0.0108(9) -0.0222(9)
    C2 0.0787(14) 0.0573(12) 0.0780(14) -0.0147(10) 0.0209(12) -0.0257(11)
    C3 0.108(2) 0.0759(15) 0.0725(15) -0.0216(13) 0.0268(14) -0.0332(12)
    C4 0.114(2) 0.0695(14) 0.0671(14) -0.0258(13) 0.0062(13) -0.0332(11)
    C5 0.0821(14) 0.0606(12) 0.0723(13) -0.0221(10) 0.0007(11) -0.0308(11)
    C6 0.0680(13) 0.0512(11) 0.0638(12) -0.0162(9) 0.0098(10) -0.0271(9)
    C7 0.0511(11) 0.0862(15) 0.0838(14) -0.0082(10) -0.0030(10) -0.0397(12)
    C8 0.0482(11) 0.0897(16) 0.0924(15) -0.0108(10) 0.0067(10) -0.0482(13)
    C9 0.0614(13) 0.0990(18) 0.0937(16) -0.0342(12) 0.0097(11) -0.0503(14)
    C10 0.0625(13) 0.0915(16) 0.0852(15) -0.0322(11) 0.0170(11) -0.0378(13)
    C11 0.0589(12) 0.0605(12) 0.0649(12) -0.0069(9) 0.0030(9) -0.0277(10)
    C12 0.0671(13) 0.0722(14) 0.0730(13) -0.0095(10) 0.0118(11) -0.0352(11)
    C13 0.0893(17) 0.0758(15) 0.0682(13) -0.0053(12) 0.0098(12) -0.0394(11)
    C14 0.0887(17) 0.0839(16) 0.0762(15) -0.0056(13) -0.0079(12) -0.0434(13)
    C15 0.0661(13) 0.0657(13) 0.0821(15) -0.0076(10) -0.0037(11) -0.0349(11)
    C16 0.0546(11) 0.0507(11) 0.0690(12) -0.0038(8) -0.0004(9) -0.0257(9)
    C17 0.0504(11) 0.0567(12) 0.0773(14) -0.0054(9) 0.0035(11) -0.0239(10)
    C18 0.0493(11) 0.0829(15) 0.0690(13) -0.0173(10) 0.0036(10) -0.0227(11)
    C19 0.0566(12) 0.0562(12) 0.0761(13) -0.0092(9) 0.0065(10) -0.0239(10)
    C20 0.0573(12) 0.0747(14) 0.0786(13) -0.0071(10) -0.0052(10) -0.0521(12)
    C21 0.0588(11) 0.0622(12) 0.0732(12) -0.0139(9) -0.0088(9) -0.0358(10)
    C22 0.0760(14) 0.0733(15) 0.0978(17) -0.0102(12) -0.0179(13) -0.0440(14)
    C23 0.0973(19) 0.0671(15) 0.0985(19) -0.0282(14) -0.0157(15) -0.0203(14)
    C24 0.0984(19) 0.0875(19) 0.0934(18) -0.0382(15) 0.0097(15) -0.0268(16)
    C25 0.0810(15) 0.0785(16) 0.0796(15) -0.0282(12) 0.0141(12) -0.0299(13)
    C26 0.0610(12) 0.0670(13) 0.0699(12) -0.0207(10) 0.0024(10) -0.0328(11)
    C27 0.0714(13) 0.0829(15) 0.0701(12) -0.0177(11) 0.0212(10) -0.0469(12)
    C28 0.0715(13) 0.0739(14) 0.0701(12) -0.0128(10) 0.0194(10) -0.0466(11)
    C29 0.0526(11) 0.0845(14) 0.0787(13) -0.0106(10) 0.0152(10) -0.0457(12)
    C30 0.0570(11) 0.0759(13) 0.0704(12) -0.0012(10) 0.0084(9) -0.0426(11)
    C31 0.0556(11) 0.0716(13) 0.0587(11) -0.0166(9) 0.0090(8) -0.0433(10)
    C32 0.0712(13) 0.0709(14) 0.0661(12) -0.0156(10) 0.0090(10) -0.0375(11)
    C33 0.0911(17) 0.0847(16) 0.0788(15) -0.0267(14) 0.0202(13) -0.0353(13)
    C34 0.100(2) 0.105(2) 0.0972(19) -0.0329(17) 0.0438(15) -0.0366(17)
    C35 0.0691(14) 0.1033(19) 0.0983(17) -0.0151(13) 0.0281(13) -0.0532(16)
    C36 0.0560(11) 0.0763(14) 0.0653(12) -0.0148(10) 0.0089(9) -0.0450(11)
    C37 0.0502(11) 0.0862(15) 0.0769(13) -0.0054(11) 0.0042(11) -0.0561(12)
    C38 0.0540(11) 0.0717(13) 0.0677(12) -0.0020(10) 0.0015(9) -0.0445(11)
    C39 0.0499(10) 0.0532(11) 0.0595(10) -0.0126(8) 0.0129(8) -0.0282(9)
    C40 0.0667(12) 0.0571(12) 0.0801(13) -0.0163(10) 0.0156(11) -0.0317(11)
    C41 0.0701(14) 0.0611(13) 0.0848(15) -0.0014(11) -0.0053(12) -0.0192(12)
    C42 0.0704(14) 0.0776(16) 0.0792(14) -0.0040(12) -0.0134(11) -0.0272(13)
    C43 0.0657(12) 0.0718(14) 0.0712(13) -0.0082(10) -0.0069(10) -0.0351(11)
    C44 0.0491(10) 0.0569(11) 0.0592(11) -0.0095(8) 0.0053(8) -0.0290(9)
    C45 0.0749(13) 0.0705(13) 0.0748(13) -0.0138(10) -0.0067(10) -0.0474(11)
    C46 0.0723(13) 0.0632(12) 0.0829(14) -0.0085(10) -0.0070(10) -0.0501(11)
    C47 0.0722(13) 0.0606(12) 0.0876(14) -0.0209(10) 0.0005(11) -0.0406(11)
    C48 0.0858(14) 0.0536(12) 0.0744(13) -0.0209(10) -0.0016(11) -0.0321(10)
    C49 0.0562(11) 0.0631(12) 0.0539(10) -0.0095(9) 0.0047(8) -0.0321(9)
    C50 0.0760(14) 0.0668(13) 0.0653(12) -0.0101(11) 0.0009(11) -0.0289(11)
    C51 0.0762(15) 0.0821(16) 0.0709(14) -0.0058(12) -0.0059(11) -0.0218(12)
    C52 0.0787(16) 0.112(2) 0.0822(16) -0.0230(15) -0.0214(13) -0.0337(16)
    C53 0.0742(14) 0.0912(17) 0.0804(14) -0.0287(12) -0.0087(12) -0.0376(13)
    C54 0.0499(10) 0.0691(12) 0.0569(10) -0.0167(9) 0.0062(8) -0.0352(10)
    C55 0.0574(11) 0.0632(12) 0.0663(11) -0.0226(9) 0.0090(9) -0.0399(10)
    C56 0.0574(11) 0.0568(11) 0.0588(10) -0.0195(8) 0.0089(9) -0.0349(9)
    C57 0.0579(11) 0.0554(11) 0.0649(11) -0.0177(9) 0.0146(9) -0.0362(10)
    O1 0.0545(12) 0.139(2) 0.0884(14) -0.0309(12) 0.0096(10) -0.0315(13)
    O1' 0.079(6) 0.142(8) 0.090(6) -0.063(5) 0.018(4) -0.047(6)
    O2 0.0511(8) 0.1105(12) 0.0688(9) -0.0109(7) 0.0041(6) -0.0391(8)
    O3 0.0572(8) 0.1169(12) 0.0693(9) -0.0312(8) 0.0090(7) -0.0337(8)
    O4 0.0751(12) 0.0944(13) 0.0961(13) 0.0129(9) 0.0005(9) -0.0541(10)
    O4' 0.052(10) 0.097(15) 0.162(19) 0.027(10) 0.005(12) -0.034(13)
    O5 0.0779(9) 0.0655(9) 0.0703(8) -0.0123(7) 0.0215(7) -0.0338(7)
    O6 0.0605(8) 0.0707(9) 0.0639(8) -0.0012(6) 0.0161(6) -0.0324(7)
    O7 0.1009(11) 0.0641(9) 0.0927(10) -0.0327(8) -0.0031(8) -0.0382(8)
    O8 0.0721(8) 0.0557(8) 0.0694(8) -0.0076(6) -0.0115(6) -0.0363(7)
    O9 0.0904(10) 0.0537(8) 0.0676(8) -0.0195(7) -0.0140(7) -0.0289(6)
_geom_special_details
;
 All esds (except the esd in the dihedral angle between two l.s. planes)
 are estimated using the full covariance matrix.  The cell esds are taken
 into account individually in the estimation of esds in distances, angles
 and torsion angles; correlations between esds in cell parameters are only
 used when they are defined by crystal symmetry.  An approximate (isotropic)
 treatment of cell esds is used for estimating esds involving l.s. planes.
;
loop_
    _geom_bond_atom_site_label_1
    _geom_bond_atom_site_label_2
    _geom_bond_site_symmetry_2
    _geom_bond_distance
    _geom_bond_publ_flag
    C1 C2 . 1.388(3) ?
    C1 C6 . 1.406(3) ?
    C1 C19 . 1.487(3) ?
    C2 C3 . 1.372(3) ?
    C2 H2 . 0.9300 ?
    C3 C4 . 1.371(3) ?
    C3 H3 . 0.9300 ?
    C4 C5 . 1.370(3) ?
    C4 H4 . 0.9300 ?
    C5 C6 . 1.386(3) ?
    C5 H5 . 0.9300 ?
    C6 O2 . 1.353(2) ?
    C7 O2 . 1.433(2) ?
    C7 C8 . 1.499(3) ?
    C7 H7A . 0.9700 ?
    C7 H7B . 0.9700 ?
    C8 C9 . 1.521(3) ?
    C8 H8A . 0.9700 ?
    C8 H8B . 0.9700 ?
    C9 C10 . 1.500(3) ?
    C9 H9A . 0.9700 ?
    C9 H9B . 0.9700 ?
    C10 O3 . 1.425(2) ?
    C10 H10A . 0.9700 ?
    C10 H10B . 0.9700 ?
    C11 O3 . 1.355(2) ?
    C11 C12 . 1.388(3) ?
    C11 C16 . 1.404(3) ?
    C12 C13 . 1.369(3) ?
    C12 H12 . 0.9300 ?
    C13 C14 . 1.370(3) ?
    C13 H13 . 0.9300 ?
    C14 C15 . 1.376(3) ?
    C14 H14 . 0.9300 ?
    C15 C16 . 1.391(3) ?
    C15 H15 . 0.9300 ?
    C16 C17 . 1.468(3) ?
    C17 O1' . 1.331(6) ?
    C17 C18 . 1.337(3) ?
    C17 H17 . 0.933(5) ?
    C18 C19 . 1.425(3) ?
    C18 H18 . 0.9300 ?
    C19 O1 . 1.258(2) ?
    C19 H19 . 0.930(5) ?
    C20 O4 . 1.235(2) ?
    C20 C38 . 1.451(3) ?
    C20 C21 . 1.497(3) ?
    C20 H20 . 0.930(5) ?
    C21 C22 . 1.397(3) ?
    C21 C26 . 1.400(3) ?
    C22 C23 . 1.380(3) ?
    C22 H22 . 0.9300 ?
    C23 C24 . 1.364(4) ?
    C23 H23 . 0.9300 ?
    C24 C25 . 1.361(3) ?
    C24 H24 . 0.9300 ?
    C25 C26 . 1.395(3) ?
    C25 H25 . 0.9300 ?
    C26 O5 . 1.357(2) ?
    C27 O5 . 1.433(2) ?
    C27 C28 . 1.496(3) ?
    C27 H27A . 0.9700 ?
    C27 H27B . 0.9700 ?
    C28 C29 . 1.527(3) ?
    C28 H28A . 0.9700 ?
    C28 H28B . 0.9700 ?
    C29 C30 . 1.500(3) ?
    C29 H29A . 0.9700 ?
    C29 H29B . 0.9700 ?
    C30 O6 . 1.428(2) ?
    C30 H30A . 0.9700 ?
    C30 H30B . 0.9700 ?
    C31 O6 . 1.358(2) ?
    C31 C32 . 1.381(3) ?
    C31 C36 . 1.402(2) ?
    C32 C33 . 1.372(3) ?
    C32 H32 . 0.9300 ?
    C33 C34 . 1.364(3) ?
    C33 H33 . 0.9300 ?
    C34 C35 . 1.379(3) ?
    C34 H34 . 0.9300 ?
    C35 C36 . 1.394(3) ?
    C35 H35 . 0.9300 ?
    C36 C37 . 1.464(3) ?
    C37 O4' . 1.276(9) ?
    C37 C38 . 1.336(3) ?
    C37 H37 . 0.935(5) ?
    C38 H38 . 0.9300 ?
    C39 C40 . 1.399(3) ?
    C39 C44 . 1.407(2) ?
    C39 C57 . 1.496(2) ?
    C40 C41 . 1.375(3) ?
    C40 H40 . 0.9300 ?
    C41 C42 . 1.366(3) ?
    C41 H41 . 0.9300 ?
    C42 C43 . 1.364(3) ?
    C42 H42 . 0.9300 ?
    C43 C44 . 1.391(3) ?
    C43 H43 . 0.9300 ?
    C44 O8 . 1.358(2) ?
    C45 O8 . 1.440(2) ?
    C45 C46 . 1.497(3) ?
    C45 H45A . 0.9700 ?
    C45 H45B . 0.9700 ?
    C46 C47 . 1.524(3) ?
    C46 H46A . 0.9700 ?
    C46 H46B . 0.9700 ?
    C47 C48 . 1.501(3) ?
    C47 H47A . 0.9700 ?
    C47 H47B . 0.9700 ?
    C48 O9 . 1.428(2) ?
    C48 H48A . 0.9700 ?
    C48 H48B . 0.9700 ?
    C49 O9 . 1.355(2) ?
    C49 C50 . 1.379(3) ?
    C49 C54 . 1.406(2) ?
    C50 C51 . 1.377(3) ?
    C50 H50 . 0.9300 ?
    C51 C52 . 1.359(3) ?
    C51 H51 . 0.9300 ?
    C52 C53 . 1.375(3) ?
    C52 H52 . 0.9300 ?
    C53 C54 . 1.388(3) ?
    C53 H53 . 0.9300 ?
    C54 C55 . 1.460(3) ?
    C55 C56 . 1.325(2) ?
    C55 H55 . 0.9300 ?
    C56 C57 . 1.462(2) ?
    C56 H56 . 0.9300 ?
    C57 O7 . 1.228(2) ?
    O1 H19 . 0.420(5) ?
    O1' H17 . 0.484(15) ?
    O4 H20 . 0.31(3) ?
    O4' H37 . 0.342(12) ?
loop_
    _geom_angle_atom_site_label_1
    _geom_angle_atom_site_label_2
    _geom_angle_atom_site_label_3
    _geom_angle_site_symmetry_1
    _geom_angle_site_symmetry_3
    _geom_angle
    _geom_angle_publ_flag
    C2 C1 C6 . . 117.19(18) ?
    C2 C1 C19 . . 116.88(18) ?
    C6 C1 C19 . . 125.91(17) ?
    C3 C2 C1 . . 122.5(2) ?
    C3 C2 H2 . . 118.7 ?
    C1 C2 H2 . . 118.7 ?
    C4 C3 C2 . . 119.1(2) ?
    C4 C3 H3 . . 120.4 ?
    C2 C3 H3 . . 120.4 ?
    C5 C4 C3 . . 120.5(2) ?
    C5 C4 H4 . . 119.7 ?
    C3 C4 H4 . . 119.7 ?
    C4 C5 C6 . . 120.5(2) ?
    C4 C5 H5 . . 119.8 ?
    C6 C5 H5 . . 119.8 ?
    O2 C6 C5 . . 122.91(18) ?
    O2 C6 C1 . . 116.99(17) ?
    C5 C6 C1 . . 120.09(18) ?
    O2 C7 C8 . . 105.59(16) ?
    O2 C7 H7A . . 110.6 ?
    C8 C7 H7A . . 110.6 ?
    O2 C7 H7B . . 110.6 ?
    C8 C7 H7B . . 110.6 ?
    H7A C7 H7B . . 108.8 ?
    C7 C8 C9 . . 113.87(18) ?
    C7 C8 H8A . . 108.8 ?
    C9 C8 H8A . . 108.8 ?
    C7 C8 H8B . . 108.8 ?
    C9 C8 H8B . . 108.8 ?
    H8A C8 H8B . . 107.7 ?
    C10 C9 C8 . . 114.65(18) ?
    C10 C9 H9A . . 108.6 ?
    C8 C9 H9A . . 108.6 ?
    C10 C9 H9B . . 108.6 ?
    C8 C9 H9B . . 108.6 ?
    H9A C9 H9B . . 107.6 ?
    O3 C10 C9 . . 105.56(16) ?
    O3 C10 H10A . . 110.6 ?
    C9 C10 H10A . . 110.6 ?
    O3 C10 H10B . . 110.6 ?
    C9 C10 H10B . . 110.6 ?
    H10A C10 H10B . . 108.8 ?
    O3 C11 C12 . . 123.02(18) ?
    O3 C11 C16 . . 116.58(17) ?
    C12 C11 C16 . . 120.39(19) ?
    C13 C12 C11 . . 120.5(2) ?
    C13 C12 H12 . . 119.7 ?
    C11 C12 H12 . . 119.7 ?
    C12 C13 C14 . . 120.4(2) ?
    C12 C13 H13 . . 119.8 ?
    C14 C13 H13 . . 119.8 ?
    C13 C14 C15 . . 119.3(2) ?
    C13 C14 H14 . . 120.4 ?
    C15 C14 H14 . . 120.4 ?
    C14 C15 C16 . . 122.5(2) ?
    C14 C15 H15 . . 118.7 ?
    C16 C15 H15 . . 118.7 ?
    C15 C16 C11 . . 116.87(18) ?
    C15 C16 C17 . . 118.42(18) ?
    C11 C16 C17 . . 124.71(18) ?
    O1' C17 C18 . . 121.0(6) ?
    O1' C17 C16 . . 111.1(6) ?
    C18 C17 C16 . . 127.94(18) ?
    O1' C17 H17 . . 14.2(12) ?
    C18 C17 H17 . . 116(3) ?
    C16 C17 H17 . . 114(3) ?
    C17 C18 C19 . . 124.49(19) ?
    C17 C18 H18 . . 117.8 ?
    C19 C18 H18 . . 117.8 ?
    O1 C19 C18 . . 120.5(2) ?
    O1 C19 C1 . . 116.98(19) ?
    C18 C19 C1 . . 122.37(18) ?
    O1 C19 H19 . . 13.9(6) ?
    C18 C19 H19 . . 134.5(6) ?
    C1 C19 H19 . . 103.1(6) ?
    O4 C20 C38 . . 121.5(2) ?
    O4 C20 C21 . . 117.6(2) ?
    C38 C20 C21 . . 120.96(17) ?
    O4 C20 H20 . . 2(10) ?
    C38 C20 H20 . . 120(10) ?
    C21 C20 H20 . . 119(10) ?
    C22 C21 C26 . . 116.9(2) ?
    C22 C21 C20 . . 116.97(19) ?
    C26 C21 C20 . . 126.07(18) ?
    C23 C22 C21 . . 122.0(2) ?
    C23 C22 H22 . . 119.0 ?
    C21 C22 H22 . . 119.0 ?
    C24 C23 C22 . . 119.6(2) ?
    C24 C23 H23 . . 120.2 ?
    C22 C23 H23 . . 120.2 ?
    C25 C24 C23 . . 120.6(2) ?
    C25 C24 H24 . . 119.7 ?
    C23 C24 H24 . . 119.7 ?
    C24 C25 C26 . . 120.5(2) ?
    C24 C25 H25 . . 119.8 ?
    C26 C25 H25 . . 119.8 ?
    O5 C26 C25 . . 122.03(19) ?
    O5 C26 C21 . . 117.57(17) ?
    C25 C26 C21 . . 120.4(2) ?
    O5 C27 C28 . . 106.78(15) ?
    O5 C27 H27A . . 110.4 ?
    C28 C27 H27A . . 110.4 ?
    O5 C27 H27B . . 110.4 ?
    C28 C27 H27B . . 110.4 ?
    H27A C27 H27B . . 108.6 ?
    C27 C28 C29 . . 114.89(17) ?
    C27 C28 H28A . . 108.5 ?
    C29 C28 H28A . . 108.5 ?
    C27 C28 H28B . . 108.5 ?
    C29 C28 H28B . . 108.5 ?
    H28A C28 H28B . . 107.5 ?
    C30 C29 C28 . . 113.87(17) ?
    C30 C29 H29A . . 108.8 ?
    C28 C29 H29A . . 108.8 ?
    C30 C29 H29B . . 108.8 ?
    C28 C29 H29B . . 108.8 ?
    H29A C29 H29B . . 107.7 ?
    O6 C30 C29 . . 105.39(16) ?
    O6 C30 H30A . . 110.7 ?
    C29 C30 H30A . . 110.7 ?
    O6 C30 H30B . . 110.7 ?
    C29 C30 H30B . . 110.7 ?
    H30A C30 H30B . . 108.8 ?
    O6 C31 C32 . . 123.27(17) ?
    O6 C31 C36 . . 115.58(17) ?
    C32 C31 C36 . . 121.15(17) ?
    C33 C32 C31 . . 120.1(2) ?
    C33 C32 H32 . . 119.9 ?
    C31 C32 H32 . . 119.9 ?
    C34 C33 C32 . . 120.4(2) ?
    C34 C33 H33 . . 119.8 ?
    C32 C33 H33 . . 119.8 ?
    C33 C34 C35 . . 119.5(2) ?
    C33 C34 H34 . . 120.2 ?
    C35 C34 H34 . . 120.2 ?
    C34 C35 C36 . . 122.2(2) ?
    C34 C35 H35 . . 118.9 ?
    C36 C35 H35 . . 118.9 ?
    C35 C36 C31 . . 116.46(19) ?
    C35 C36 C37 . . 118.94(18) ?
    C31 C36 C37 . . 124.58(17) ?
    O4' C37 C38 . . 119.5(18) ?
    O4' C37 C36 . . 110.8(18) ?
    C38 C37 C36 . . 128.95(17) ?
    O4' C37 H37 . . 1(5) ?
    C38 C37 H37 . . 121(3) ?
    C36 C37 H37 . . 109(3) ?
    C37 C38 C20 . . 123.12(18) ?
    C37 C38 H38 . . 118.4 ?
    C20 C38 H38 . . 118.4 ?
    C40 C39 C44 . . 116.89(17) ?
    C40 C39 C57 . . 116.85(16) ?
    C44 C39 C57 . . 126.25(16) ?
    C41 C40 C39 . . 122.10(19) ?
    C41 C40 H40 . . 119.0 ?
    C39 C40 H40 . . 119.0 ?
    C42 C41 C40 . . 119.6(2) ?
    C42 C41 H41 . . 120.2 ?
    C40 C41 H41 . . 120.2 ?
    C43 C42 C41 . . 120.6(2) ?
    C43 C42 H42 . . 119.7 ?
    C41 C42 H42 . . 119.7 ?
    C42 C43 C44 . . 120.7(2) ?
    C42 C43 H43 . . 119.7 ?
    C44 C43 H43 . . 119.7 ?
    O8 C44 C43 . . 122.17(16) ?
    O8 C44 C39 . . 117.63(15) ?
    C43 C44 C39 . . 120.16(17) ?
    O8 C45 C46 . . 107.12(14) ?
    O8 C45 H45A . . 110.3 ?
    C46 C45 H45A . . 110.3 ?
    O8 C45 H45B . . 110.3 ?
    C46 C45 H45B . . 110.3 ?
    H45A C45 H45B . . 108.5 ?
    C45 C46 C47 . . 114.28(16) ?
    C45 C46 H46A . . 108.7 ?
    C47 C46 H46A . . 108.7 ?
    C45 C46 H46B . . 108.7 ?
    C47 C46 H46B . . 108.7 ?
    H46A C46 H46B . . 107.6 ?
    C48 C47 C46 . . 113.72(17) ?
    C48 C47 H47A . . 108.8 ?
    C46 C47 H47A . . 108.8 ?
    C48 C47 H47B . . 108.8 ?
    C46 C47 H47B . . 108.8 ?
    H47A C47 H47B . . 107.7 ?
    O9 C48 C47 . . 105.23(15) ?
    O9 C48 H48A . . 110.7 ?
    C47 C48 H48A . . 110.7 ?
    O9 C48 H48B . . 110.7 ?
    C47 C48 H48B . . 110.7 ?
    H48A C48 H48B . . 108.8 ?
    O9 C49 C50 . . 123.04(17) ?
    O9 C49 C54 . . 115.83(16) ?
    C50 C49 C54 . . 121.12(17) ?
    C51 C50 C49 . . 120.0(2) ?
    C51 C50 H50 . . 120.0 ?
    C49 C50 H50 . . 120.0 ?
    C52 C51 C50 . . 120.4(2) ?
    C52 C51 H51 . . 119.8 ?
    C50 C51 H51 . . 119.8 ?
    C51 C52 C53 . . 119.7(2) ?
    C51 C52 H52 . . 120.2 ?
    C53 C52 H52 . . 120.2 ?
    C52 C53 C54 . . 122.4(2) ?
    C52 C53 H53 . . 118.8 ?
    C54 C53 H53 . . 118.8 ?
    C53 C54 C49 . . 116.41(18) ?
    C53 C54 C55 . . 119.04(17) ?
    C49 C54 C55 . . 124.54(16) ?
    C56 C55 C54 . . 129.21(17) ?
    C56 C55 H55 . . 115.4 ?
    C54 C55 H55 . . 115.4 ?
    C55 C56 C57 . . 123.24(16) ?
    C55 C56 H56 . . 118.4 ?
    C57 C56 H56 . . 118.4 ?
    O7 C57 C56 . . 121.13(17) ?
    O7 C57 C39 . . 118.62(16) ?
    C56 C57 C39 . . 120.25(15) ?
    C19 O1 H19 . . 32.3(13) ?
    C17 O1' H17 . . 28.3(18) ?
    C6 O2 C7 . . 121.20(15) ?
    C11 O3 C10 . . 121.56(16) ?
    C20 O4 H20 . . 5(10) ?
    C37 O4' H37 . . 4(10) ?
    C26 O5 C27 . . 119.54(15) ?
    C31 O6 C30 . . 120.30(15) ?
    C44 O8 C45 . . 119.07(14) ?
    C49 O9 C48 . . 120.23(14) ?
loop_
    _geom_torsion_atom_site_label_1
    _geom_torsion_atom_site_label_2
    _geom_torsion_atom_site_label_3
    _geom_torsion_atom_site_label_4
    _geom_torsion_site_symmetry_1
    _geom_torsion_site_symmetry_2
    _geom_torsion_site_symmetry_3
    _geom_torsion_site_symmetry_4
    _geom_torsion
    _geom_torsion_publ_flag
    C6 C1 C2 C3 . . . . -0.6(3) ?
    C19 C1 C2 C3 . . . . -179.13(19) ?
    C1 C2 C3 C4 . . . . 1.2(3) ?
    C2 C3 C4 C5 . . . . -1.1(3) ?
    C3 C4 C5 C6 . . . . 0.4(3) ?
    C4 C5 C6 O2 . . . . 179.27(18) ?
    C4 C5 C6 C1 . . . . 0.2(3) ?
    C2 C1 C6 O2 . . . . -179.23(16) ?
    C19 C1 C6 O2 . . . . -0.9(3) ?
    C2 C1 C6 C5 . . . . -0.1(3) ?
    C19 C1 C6 C5 . . . . 178.27(17) ?
    O2 C7 C8 C9 . . . . -69.8(2) ?
    C7 C8 C9 C10 . . . . 135.73(19) ?
    C8 C9 C10 O3 . . . . -66.2(2) ?
    O3 C11 C12 C13 . . . . 179.56(19) ?
    C16 C11 C12 C13 . . . . -0.2(3) ?
    C11 C12 C13 C14 . . . . 1.1(3) ?
    C12 C13 C14 C15 . . . . -0.9(3) ?
    C13 C14 C15 C16 . . . . -0.1(3) ?
    C14 C15 C16 C11 . . . . 0.9(3) ?
    C14 C15 C16 C17 . . . . -178.48(18) ?
    O3 C11 C16 C15 . . . . 179.47(17) ?
    C12 C11 C16 C15 . . . . -0.7(3) ?
    O3 C11 C16 C17 . . . . -1.2(3) ?
    C12 C11 C16 C17 . . . . 178.60(18) ?
    C15 C16 C17 O1' . . . . -6.6(5) ?
    C11 C16 C17 O1' . . . . 174.1(5) ?
    C15 C16 C17 C18 . . . . 173.84(18) ?
    C11 C16 C17 C18 . . . . -5.5(3) ?
    O1' C17 C18 C19 . . . . 2.8(5) ?
    C16 C17 C18 C19 . . . . -177.69(17) ?
    C17 C18 C19 O1 . . . . 5.5(2) ?
    C17 C18 C19 C1 . . . . -170.82(18) ?
    C2 C1 C19 O1 . . . . 17.7(3) ?
    C6 C1 C19 O1 . . . . -160.68(19) ?
    C2 C1 C19 C18 . . . . -165.91(16) ?
    C6 C1 C19 C18 . . . . 15.7(3) ?
    O4 C20 C21 C22 . . . . -18.2(3) ?
    C38 C20 C21 C22 . . . . 163.50(17) ?
    O4 C20 C21 C26 . . . . 159.25(18) ?
    C38 C20 C21 C26 . . . . -19.0(3) ?
    C26 C21 C22 C23 . . . . -0.7(3) ?
    C20 C21 C22 C23 . . . . 177.04(18) ?
    C21 C22 C23 C24 . . . . -1.7(3) ?
    C22 C23 C24 C25 . . . . 2.4(4) ?
    C23 C24 C25 C26 . . . . -0.7(4) ?
    C24 C25 C26 O5 . . . . -179.8(2) ?
    C24 C25 C26 C21 . . . . -1.7(3) ?
    C22 C21 C26 O5 . . . . -179.53(17) ?
    C20 C21 C26 O5 . . . . 3.0(3) ?
    C22 C21 C26 C25 . . . . 2.3(3) ?
    C20 C21 C26 C25 . . . . -175.11(18) ?
    O5 C27 C28 C29 . . . . 72.9(2) ?
    C27 C28 C29 C30 . . . . -133.58(18) ?
    C28 C29 C30 O6 . . . . 68.8(2) ?
    O6 C31 C32 C33 . . . . 178.75(17) ?
    C36 C31 C32 C33 . . . . -1.3(3) ?
    C31 C32 C33 C34 . . . . -0.5(3) ?
    C32 C33 C34 C35 . . . . 1.1(4) ?
    C33 C34 C35 C36 . . . . 0.1(4) ?
    C34 C35 C36 C31 . . . . -1.8(3) ?
    C34 C35 C36 C37 . . . . 179.5(2) ?
    O6 C31 C36 C35 . . . . -177.69(17) ?
    C32 C31 C36 C35 . . . . 2.4(3) ?
    O6 C31 C36 C37 . . . . 1.0(3) ?
    C32 C31 C36 C37 . . . . -178.98(17) ?
    C35 C36 C37 O4' . . . . -5.5(3) ?
    C31 C36 C37 O4' . . . . 175.9(3) ?
    C35 C36 C37 C38 . . . . -175.71(19) ?
    C31 C36 C37 C38 . . . . 5.7(3) ?
    O4' C37 C38 C20 . . . . 14.1(4) ?
    C36 C37 C38 C20 . . . . -176.43(17) ?
    O4 C20 C38 C37 . . . . -14.3(3) ?
    C21 C20 C38 C37 . . . . 163.96(17) ?
    C44 C39 C40 C41 . . . . -0.1(3) ?
    C57 C39 C40 C41 . . . . 178.80(17) ?
    C39 C40 C41 C42 . . . . -1.0(3) ?
    C40 C41 C42 C43 . . . . 1.1(3) ?
    C41 C42 C43 C44 . . . . 0.0(3) ?
    C42 C43 C44 O8 . . . . -178.90(18) ?
    C42 C43 C44 C39 . . . . -1.2(3) ?
    C40 C39 C44 O8 . . . . 179.03(15) ?
    C57 C39 C44 O8 . . . . 0.2(3) ?
    C40 C39 C44 C43 . . . . 1.2(2) ?
    C57 C39 C44 C43 . . . . -177.58(17) ?
    O8 C45 C46 C47 . . . . 71.1(2) ?
    C45 C46 C47 C48 . . . . -133.37(17) ?
    C46 C47 C48 O9 . . . . 68.7(2) ?
    O9 C49 C50 C51 . . . . 178.75(18) ?
    C54 C49 C50 C51 . . . . 0.2(3) ?
    C49 C50 C51 C52 . . . . 0.3(3) ?
    C50 C51 C52 C53 . . . . -0.5(4) ?
    C51 C52 C53 C54 . . . . 0.2(4) ?
    C52 C53 C54 C49 . . . . 0.3(3) ?
    C52 C53 C54 C55 . . . . -178.4(2) ?
    O9 C49 C54 C53 . . . . -179.17(16) ?
    C50 C49 C54 C53 . . . . -0.5(3) ?
    O9 C49 C54 C55 . . . . -0.5(2) ?
    C50 C49 C54 C55 . . . . 178.11(17) ?
    C53 C54 C55 C56 . . . . -173.20(19) ?
    C49 C54 C55 C56 . . . . 8.2(3) ?
    C54 C55 C56 C57 . . . . -175.25(16) ?
    C55 C56 C57 O7 . . . . -10.3(3) ?
    C55 C56 C57 C39 . . . . 169.22(16) ?
    C40 C39 C57 O7 . . . . -19.8(2) ?
    C44 C39 C57 O7 . . . . 159.01(17) ?
    C40 C39 C57 C56 . . . . 160.68(15) ?
    C44 C39 C57 C56 . . . . -20.5(3) ?
    C5 C6 O2 C7 . . . . -5.4(3) ?
    C1 C6 O2 C7 . . . . 173.73(17) ?
    C8 C7 O2 C6 . . . . 175.49(17) ?
    C12 C11 O3 C10 . . . . -0.2(3) ?
    C16 C11 O3 C10 . . . . 179.64(18) ?
    C9 C10 O3 C11 . . . . 176.79(18) ?
    C25 C26 O5 C27 . . . . -6.7(3) ?
    C21 C26 O5 C27 . . . . 175.18(16) ?
    C28 C27 O5 C26 . . . . -173.76(16) ?
    C32 C31 O6 C30 . . . . 0.3(3) ?
    C36 C31 O6 C30 . . . . -179.69(16) ?
    C29 C30 O6 C31 . . . . -176.31(15) ?
    C43 C44 O8 C45 . . . . -4.8(3) ?
    C39 C44 O8 C45 . . . . 177.49(16) ?
    C46 C45 O8 C44 . . . . -171.89(15) ?
    C50 C49 O9 C48 . . . . 8.7(3) ?
    C54 C49 O9 C48 . . . . -172.64(16) ?
    C47 C48 O9 C49 . . . . 177.11(15) ?
loop_
    _geom_hbond_atom_site_label_D
    _geom_hbond_atom_site_label_H
    _geom_hbond_atom_site_label_A
    _geom_hbond_site_symmetry_A
    _geom_hbond_distance_DH
    _geom_hbond_distance_HA
    _geom_hbond_distance_DA
    _geom_hbond_angle_DHA
    C2 H2 O1 1 0.93 2.37 2.712(3) 101
    C18 H18 O2 1 0.93 2.15 2.746(2) 121
    C18 H18 O3 1 0.93 2.12 2.763(2) 126
    C38 H38 O5 1 0.93 2.24 2.753(2) 114
    C38 H38 O6 1 0.93 2.13 2.753(3) 123
    C55 H55 O7 1 0.93 2.50 2.829(2) 101
    C56 H56 O8 1 0.93 2.23 2.766(2) 116
    C56 H56 O9 1 0.93 2.15 2.764(2) 122
_iucr_refine_instructions_details
;
CELL  0.71073   9.0976  16.9797  17.2713   62.590   88.440   78.092
ZERR     6.00   0.0006   0.0011   0.0009    0.002    0.002    0.002
LATT   1
SFAC  C    H    O
UNIT  114  108  18
MERG   2
SUMP 1.00 0.001 1. 2. 1. 3.
SUMP 1.00 0.001 1. 4. 1. 5.
SADI 0.01 C20 O4 C37 O4'
SADI 0.01 C19 O1 C17 O1'
DFIX 0.93 0.005 C19 H19
DFIX 0.93 0.005 C17 H17
DFIX 0.93 0.005 C20 H20
DFIX 0.93 0.005 C37 H37
FLAT 0.01 O4 C20 C37 O4' H20 H37
FLAT 0.01 O1 C19 C18 C17 H19 H17
DFIX 0.42 0.005 H19 O1
FMAP   2
ACTA
BOND $H
CONF
PLAN   20
SIZE     0.25   0.30   0.40
L.S.  20
WGHT    0.063000    0.290100
FVAR       0.49773   0.79651   0.20374   0.90653   0.09472
C1    1    0.248579    0.557416    0.087280    11.00000    0.06212    0.04185 =
         0.06787   -0.02218    0.01084   -0.01105
C2    1    0.329459    0.569826    0.014745    11.00000    0.07867    0.05733 =
         0.07795   -0.02574    0.02089   -0.01475
AFIX  43
H2    2    0.433933    0.559230    0.021194    11.00000   -1.20000
AFIX   0
C3    1    0.261282    0.597115   -0.066087    11.00000    0.10820    0.07587 =
         0.07254   -0.03318    0.02684   -0.02161
AFIX  43
H3    2    0.318861    0.603715   -0.113152    11.00000   -1.20000
AFIX   0
C4    1    0.107127    0.614542   -0.076611    11.00000    0.11376    0.06953 =
         0.06714   -0.03323    0.00623   -0.02583
AFIX  43
H4    2    0.059851    0.634068   -0.131403    11.00000   -1.20000
AFIX   0
C5    1    0.022225    0.603410   -0.007039    11.00000    0.08208    0.06059 =
         0.07231   -0.03080    0.00072   -0.02214
AFIX  43
H5    2   -0.082207    0.615059   -0.014877    11.00000   -1.20000
AFIX   0
C6    1    0.090819    0.574911    0.074958    11.00000    0.06801    0.05117 =
         0.06377   -0.02709    0.00982   -0.01625
C7    1   -0.149007    0.588503    0.137948    11.00000    0.05108    0.08624 =
         0.08380   -0.03969   -0.00304   -0.00815
AFIX  23
H7A   2   -0.190970    0.557642    0.111521    11.00000   -1.20000
H7B   2   -0.183979    0.653593    0.102283    11.00000   -1.20000
AFIX   0
C8    1   -0.194350    0.559461    0.229536    11.00000    0.04823    0.08967 =
         0.09243   -0.04821    0.00671   -0.01077
AFIX  23
H8A   2   -0.300675    0.585341    0.227223    11.00000   -1.20000
H8B   2   -0.138886    0.583993    0.257258    11.00000   -1.20000
AFIX   0
C9    1   -0.166643    0.456905    0.285662    11.00000    0.06142    0.09897 =
         0.09375   -0.05027    0.00966   -0.03419
AFIX  23
H9A   2   -0.261948    0.438553    0.290020    11.00000   -1.20000
H9B   2   -0.101218    0.428138    0.256331    11.00000   -1.20000
AFIX   0
C10   1   -0.097115    0.422351    0.376277    11.00000    0.06247    0.09151 =
         0.08522   -0.03783    0.01695   -0.03217
AFIX  23
H10A  2   -0.155588    0.453649    0.405700    11.00000   -1.20000
H10B  2   -0.091921    0.357650    0.410547    11.00000   -1.20000
AFIX   0
C11   1    0.143262    0.421778    0.434311    11.00000    0.05892    0.06049 =
         0.06487   -0.02766    0.00299   -0.00694
C12   1    0.102889    0.384313    0.519908    11.00000    0.06713    0.07219 =
         0.07299   -0.03521    0.01179   -0.00947
AFIX  43
H12   2    0.007836    0.371370    0.531586    11.00000   -1.20000
AFIX   0
C13   1    0.201858    0.366267    0.587266    11.00000    0.08930    0.07582 =
         0.06820   -0.03938    0.00979   -0.00528
AFIX  43
H13   2    0.174256    0.340197    0.644473    11.00000   -1.20000
AFIX   0
C14   1    0.341303    0.386362    0.570948    11.00000    0.08875    0.08390 =
         0.07619   -0.04343   -0.00790   -0.00563
AFIX  43
H14   2    0.407958    0.374901    0.616663    11.00000   -1.20000
AFIX   0
C15   1    0.381663    0.423686    0.486189    11.00000    0.06608    0.06574 =
         0.08210   -0.03492   -0.00374   -0.00758
AFIX  43
H15   2    0.476502    0.437198    0.475650    11.00000   -1.20000
AFIX   0
C16   1    0.286104    0.441999    0.415633    11.00000    0.05465    0.05067 =
         0.06896   -0.02570   -0.00040   -0.00377
C17   1    0.341063    0.479764    0.327848    11.00000    0.05041    0.05673 =
         0.07734   -0.02386    0.00353   -0.00543
C18   1    0.273241    0.494894    0.253044    11.00000    0.04927    0.08291 =
         0.06904   -0.02267    0.00363   -0.01731
AFIX  43
H18   2    0.178064    0.482305    0.254945    11.00000   -1.20000
AFIX   0
C19   1    0.336797    0.528981    0.170622    11.00000    0.05665    0.05621 =
         0.07614   -0.02387    0.00652   -0.00922
C20   1    0.725277   -0.133776    0.669188    11.00000    0.05726    0.07473 =
         0.07859   -0.05212   -0.00523   -0.00711
C21   1    0.652114   -0.174446    0.753251    11.00000    0.05879    0.06223 =
         0.07316   -0.03577   -0.00878   -0.01385
C22   1    0.697012   -0.268404    0.805575    11.00000    0.07596    0.07325 =
         0.09784   -0.04405   -0.01785   -0.01025
AFIX  43
H22   2    0.765909   -0.302164    0.785484    11.00000   -1.20000
AFIX   0
C23   1    0.642177   -0.312612    0.886182    11.00000    0.09730    0.06709 =
         0.09854   -0.02031   -0.01567   -0.02819
AFIX  43
H23   2    0.671909   -0.375434    0.919008    11.00000   -1.20000
AFIX   0
C24   1    0.544128   -0.263581    0.917372    11.00000    0.09841    0.08749 =
         0.09341   -0.02679    0.00971   -0.03821
AFIX  43
H24   2    0.509987   -0.292974    0.972598    11.00000   -1.20000
AFIX   0
C25   1    0.495750   -0.172049    0.868466    11.00000    0.08103    0.07854 =
         0.07960   -0.02993    0.01407   -0.02820
AFIX  43
H25   2    0.428024   -0.139511    0.890260    11.00000   -1.20000
AFIX   0
C26   1    0.547009   -0.126687    0.785894    11.00000    0.06103    0.06702 =
         0.06989   -0.03281    0.00237   -0.02067
C27   1    0.385610    0.015193    0.763033    11.00000    0.07145    0.08295 =
         0.07012   -0.04685    0.02125   -0.01769
AFIX  23
H27A  2    0.420630    0.014374    0.816000    11.00000   -1.20000
H27B  2    0.297079   -0.010843    0.774615    11.00000   -1.20000
AFIX   0
C28   1    0.348922    0.110389    0.690068    11.00000    0.07149    0.07393 =
         0.07005   -0.04661    0.01939   -0.01282
AFIX  23
H28A  2    0.442321    0.130373    0.672149    11.00000   -1.20000
H28B  2    0.290868    0.149510    0.712052    11.00000   -1.20000
AFIX   0
C29   1    0.260833    0.122865    0.609768    11.00000    0.05265    0.08455 =
         0.07872   -0.04566    0.01519   -0.01058
AFIX  23
H29A  2    0.261668    0.063464    0.614814    11.00000   -1.20000
H29B  2    0.156866    0.151967    0.609020    11.00000   -1.20000
AFIX   0
C30   1    0.321729    0.178448    0.524707    11.00000    0.05698    0.07595 =
         0.07037   -0.04257    0.00845   -0.00123
AFIX  23
H30A  2    0.253912    0.191984    0.475692    11.00000   -1.20000
H30B  2    0.334937    0.235190    0.521267    11.00000   -1.20000
AFIX   0
C31   1    0.552459    0.156772    0.457357    11.00000    0.05561    0.07157 =
         0.05867   -0.04332    0.00902   -0.01661
C32   1    0.514125    0.243086    0.387674    11.00000    0.07116    0.07091 =
         0.06609   -0.03755    0.00903   -0.01558
AFIX  43
H32   2    0.422400    0.281241    0.384384    11.00000   -1.20000
AFIX   0
C33   1    0.611034    0.272696    0.323274    11.00000    0.09108    0.08470 =
         0.07882   -0.03530    0.02023   -0.02668
AFIX  43
H33   2    0.584308    0.330740    0.276255    11.00000   -1.20000
AFIX   0
C34   1    0.746312    0.217569    0.327751    11.00000    0.10034    0.10498 =
         0.09719   -0.03664    0.04381   -0.03289
AFIX  43
H34   2    0.812490    0.238203    0.284496    11.00000   -1.20000
AFIX   0
C35   1    0.784293    0.131014    0.396866    11.00000    0.06913    0.10332 =
         0.09827   -0.05321    0.02809   -0.01513
AFIX  43
H35   2    0.876862    0.093981    0.399371    11.00000   -1.20000
AFIX   0
C36   1    0.688633    0.097151    0.463101    11.00000    0.05595    0.07631 =
         0.06534   -0.04503    0.00886   -0.01478
C37   1    0.736616    0.004218    0.533906    11.00000    0.05022    0.08623 =
         0.07688   -0.05613    0.00421   -0.00537
C38   1    0.660398   -0.043289    0.600390    11.00000    0.05404    0.07168 =
         0.06772   -0.04447    0.00153   -0.00204
AFIX  43
H38   2    0.561023   -0.017102    0.602671    11.00000   -1.20000
AFIX   0
C39   1    0.937499    0.190428    0.744559    11.00000    0.04994    0.05321 =
         0.05945   -0.02824    0.01293   -0.01262
C40   1    0.867282    0.282368    0.697002    11.00000    0.06667    0.05712 =
         0.08009   -0.03168    0.01561   -0.01631
AFIX  43
H40   2    0.890844    0.323622    0.713405    11.00000   -1.20000
AFIX   0
C41   1    0.764495    0.313712    0.626748    11.00000    0.07005    0.06108 =
         0.08479   -0.01917   -0.00532   -0.00136
AFIX  43
H41   2    0.718383    0.375106    0.596936    11.00000   -1.20000
AFIX   0
C42   1    0.730534    0.254175    0.601020    11.00000    0.07036    0.07762 =
         0.07923   -0.02723   -0.01341   -0.00399
AFIX  43
H42   2    0.662349    0.275429    0.552916    11.00000   -1.20000
AFIX   0
C43   1    0.795760    0.163827    0.645269    11.00000    0.06575    0.07178 =
         0.07120   -0.03513   -0.00692   -0.00822
AFIX  43
H43   2    0.771656    0.124016    0.627046    11.00000   -1.20000
AFIX   0
C44   1    0.898030    0.130604    0.717422    11.00000    0.04909    0.05690 =
         0.05917   -0.02896    0.00531   -0.00950
C45   1    0.924639   -0.022349    0.738310    11.00000    0.07487    0.07051 =
         0.07480   -0.04742   -0.00674   -0.01385
AFIX  23
H45A  2    0.956542   -0.011558    0.680870    11.00000   -1.20000
H45B  2    0.816157   -0.015911    0.736948    11.00000   -1.20000
AFIX   0
C46   1    1.000990   -0.115631    0.805951    11.00000    0.07228    0.06321 =
         0.08294   -0.05012   -0.00702   -0.00852
AFIX  23
H46A  2    1.107128   -0.117181    0.813009    11.00000   -1.20000
H46B  2    0.993282   -0.158713    0.784849    11.00000   -1.20000
AFIX   0
C47   1    0.936589   -0.146134    0.895072    11.00000    0.07223    0.06055 =
         0.08764   -0.04058    0.00049   -0.02093
AFIX  23
H47A  2    0.869778   -0.094087    0.895956    11.00000   -1.20000
H47B  2    0.876941   -0.190148    0.902995    11.00000   -1.20000
AFIX   0
C48   1    1.054478   -0.187686    0.970205    11.00000    0.08580    0.05362 =
         0.07439   -0.03210   -0.00158   -0.02089
AFIX  23
H48A  2    1.009585   -0.213917    1.025557    11.00000   -1.20000
H48B  2    1.130725   -0.234862    0.966606    11.00000   -1.20000
AFIX   0
C49   1    1.225497   -0.128615    1.023066    11.00000    0.05624    0.06309 =
         0.05395   -0.03208    0.00467   -0.00953
C50   1    1.292202   -0.213849    1.087996    11.00000    0.07605    0.06675 =
         0.06527   -0.02886    0.00094   -0.01013
AFIX  43
H50   2    1.262828   -0.264886    1.092144    11.00000   -1.20000
AFIX   0
C51   1    1.402328   -0.223356    1.146690    11.00000    0.07623    0.08214 =
         0.07095   -0.02180   -0.00593   -0.00578
AFIX  43
H51   2    1.447536   -0.280951    1.190243    11.00000   -1.20000
AFIX   0
C52   1    1.445388   -0.149105    1.141383    11.00000    0.07873    0.11171 =
         0.08221   -0.03373   -0.02137   -0.02299
AFIX  43
H52   2    1.519231   -0.155757    1.181447    11.00000   -1.20000
AFIX   0
C53   1    1.379220   -0.064069    1.076469    11.00000    0.07422    0.09121 =
         0.08036   -0.03763   -0.00874   -0.02871
AFIX  43
H53   2    1.409950   -0.013855    1.073486    11.00000   -1.20000
AFIX   0
C54   1    1.268246   -0.050425    1.015231    11.00000    0.04990    0.06908 =
         0.05688   -0.03523    0.00622   -0.01671
C55   1    1.206520    0.041816    0.946960    11.00000    0.05743    0.06318 =
         0.06626   -0.03995    0.00905   -0.02264
AFIX  43
H55   2    1.254232    0.086124    0.944895    11.00000   -1.20000
AFIX   0
C56   1    1.092166    0.071397    0.887507    11.00000    0.05739    0.05685 =
         0.05876   -0.03488    0.00891   -0.01947
AFIX  43
H56   2    1.036322    0.030340    0.889843    11.00000   -1.20000
AFIX   0
C57   1    1.049473    0.165408    0.818421    11.00000    0.05789    0.05536 =
         0.06490   -0.03621    0.01462   -0.01765
PART    1
O1    3    0.469541    0.540640    0.165209    21.00000    0.05454    0.13923 =
         0.08839   -0.03154    0.00962   -0.03090
PART    2
O1'   3    0.474558    0.499804    0.329283    31.00000    0.07917    0.14180 =
         0.08961   -0.04672    0.01805   -0.06322
PART    0
O2    3    0.012354    0.563777    0.145591    11.00000    0.05109    0.11052 =
         0.06884   -0.03912    0.00413   -0.01090
O3    3    0.050225    0.440480    0.365203    11.00000    0.05722    0.11688 =
         0.06930   -0.03369    0.00898   -0.03119
PART    1
O4    3    0.844377   -0.179185    0.661609    41.00000    0.07505    0.09442 =
         0.09615   -0.05407    0.00046    0.01288
PART    2
O4'   3    0.860562   -0.035909    0.519190    51.00000    0.05216    0.09697 =
         0.16231   -0.03440    0.00450    0.02729
PART    0
O5    3    0.501512   -0.035461    0.735504    11.00000    0.07787    0.06547 =
         0.07029   -0.03375    0.02150   -0.01233
O6    3    0.463325    0.123680    0.524125    11.00000    0.06050    0.07071 =
         0.06387   -0.03244    0.01611   -0.00115
O7    3    1.104871    0.225149    0.819224    11.00000    0.10089    0.06411 =
         0.09270   -0.03822   -0.00313   -0.03268
O8    3    0.966869    0.041329    0.762067    11.00000    0.07207    0.05572 =
         0.06936   -0.03632   -0.01153   -0.00756
O9    3    1.118498   -0.114497    0.962221    11.00000    0.09042    0.05367 =
         0.06758   -0.02889   -0.01400   -0.01947
PART    1
H17   2    0.443150    0.481031    0.327001    21.00000   -1.20000
PART    2
H19   2    0.429761    0.542229    0.152270    31.00000   -1.20000
PART    1
H37   2    0.827500   -0.023821    0.521782    41.00000   -1.20000
PART    2
H20   2    0.815260   -0.166444    0.661911    51.00000   -1.20000
HKLF    4
REM  SUBBIAHPANDI in P-1
REM R1 =  0.0445 for   5862 Fo > 4sig(Fo)  and  0.0905 for all   9919 data
REM    629 parameters refined using     15 restraints
END
;
