# Supplementary material for: (3E)-11,16-Dioxatricyclo­[15.4.0.05,10]henicosa-1(21),3,5,7,9,17,19-heptaen-2-one
Source: Acta Crystallogr Sect E Struct Rep Online. 2013 Feb 23;69(Pt 3):o442. doi: 10.1107/S1600536813000299 (PMC3588484; doi:10.1107/S1600536813000299)
Supplement: Supplementary file 2 [file e-69-0o442-Isup2.hkl]

#
# h,k,l, Fc-squared, Fo-squared, sigma(Fo-squared) and status flag
#

data_I

_shelx_title ' GANESHASPRR1 in P-1'
_shelx_refln_list_code          4
_shelx_F_calc_maximum      204.43
_exptl_crystal_F_000       936.00
_reflns_d_resolution_high  0.7846
 
loop_
 _symmetry_equiv_pos_as_xyz
 'x, y, z'
 '-x, -y, -z'
 
_cell_length_a     9.0976
_cell_length_b    16.9797
_cell_length_c    17.2713
_cell_angle_alpha  62.590
_cell_angle_beta   88.440
_cell_angle_gamma  78.092
 
_shelx_F_squared_multiplier     1.000
 
loop_
 _refln_index_h
 _refln_index_k
 _refln_index_l
 _refln_F_squared_calc
 _refln_F_squared_meas
 _refln_F_squared_sigma
 _refln_observed_status
   1   0   0      613.02      502.51     11.14 o
   2   0   0      323.10      300.46      3.07 o
   3   0   0      212.59      182.33      2.53 o
   4   0   0      333.26      364.60      4.75 o
   5   0   0     1458.52     1591.17     17.77 o
   6   0   0        0.03       -1.33      1.33 o
   7   0   0       35.97       35.73      2.35 o
   8   0   0       18.38       17.03      2.78 o
   9   0   0        1.52       -2.66      2.66 o
  10   0   0       11.39        6.20      3.72 o
  11   0   0       11.33       11.42      9.83 o
 -11   1   0        3.67        1.59      9.59 o
 -10   1   0        3.94        4.90      3.65 o
  -9   1   0        0.65        1.00      3.14 o
  -8   1   0        2.61        3.37      2.46 o
  -7   1   0       30.77       24.63      2.33 o
  -6   1   0      250.12      272.41      5.13 o
  -5   1   0      856.51      920.86     11.11 o
  -4   1   0      739.84      737.15      7.98 o
  -3   1   0       13.19        8.37      0.69 o
  -2   1   0      158.79      138.29      1.85 o
  -1   1   0     2643.34     2396.15     21.27 o
   0   1   0     1502.29       -0.07      0.07 o
   1   1   0      675.16      553.96     13.91 o
   2   1   0     2690.62     2520.45     23.47 o
   3   1   0      345.38      349.51      3.72 o
   4   1   0      129.10      120.21      2.35 o
   5   1   0      522.23      559.77      8.40 o
   6   1   0      130.06      133.75      3.42 o
   7   1   0      385.69      399.92      8.40 o
   8   1   0        0.43       -1.18      2.32 o
   9   1   0        1.04       -2.68      2.68 o
  10   1   0        6.34        0.01      3.53 o
  11   1   0        4.44        4.07      7.04 o
 -10   2   0        4.32        3.70      4.41 o
  -9   2   0       22.45       23.01      3.88 o
  -8   2   0        0.16        1.80      2.41 o
  -7   2   0        0.38       -0.44      1.66 o
  -6   2   0        0.34       -1.38      1.38 o
  -5   2   0      106.37       93.69      2.78 o
  -4   2   0      721.40      815.82      9.75 o
  -3   2   0      609.51      613.34      6.38 o
  -2   2   0      202.11      178.99      2.29 o
  -1   2   0      385.33      321.61      3.31 o
   0   2   0     5013.95     4880.04     44.84 o
   1   2   0     1704.52     1607.63     17.60 o
   2   2   0       29.25       30.77      1.29 o
   3   2   0      358.45      359.56      3.98 o
   4   2   0      171.31      167.17      2.80 o
   5   2   0       45.02       65.29      2.06 o
   6   2   0      435.08      465.43      7.77 o
   7   2   0       32.61       33.72      2.18 o
   8   2   0       48.27       42.81      3.60 o
   9   2   0       40.31       42.19      4.26 o
  10   2   0        3.15       -0.26      3.68 o
  11   2   0       43.11       38.66      7.25 o
 -10   3   0        1.40       -1.34      4.43 o
  -9   3   0        0.98        0.88      3.26 o
  -8   3   0      125.24      142.02      5.57 o
  -7   3   0        0.79        1.11      2.01 o
  -6   3   0        1.91        1.24      1.57 o
  -5   3   0      102.93      105.64      3.02 o
  -4   3   0      660.49      713.66      8.83 o
  -3   3   0       41.91       51.51      1.43 o
  -2   3   0      697.95      715.01      7.08 o
  -1   3   0      854.70      809.60      7.71 o
   0   3   0    16372.02    15492.96    135.57 o
   1   3   0      691.26      591.03      7.39 o
   2   3   0       42.82       37.87      1.13 o
   3   3   0      152.43      155.25      2.30 o
   4   3   0        5.71        9.05      1.11 o
   5   3   0      324.76      356.93      5.25 o
   6   3   0      164.78      169.72      3.56 o
   7   3   0        6.68        8.37      1.70 o
   8   3   0       24.99       26.54      3.14 o
   9   3   0       12.34        8.65      3.10 o
  10   3   0       97.49       86.49      5.70 o
  11   3   0        0.13        7.40      5.74 o
 -10   4   0        0.00        1.47      5.54 o
  -9   4   0      125.85      146.11      7.09 o
  -8   4   0       73.61       83.59      4.63 o
  -7   4   0        1.18        3.59      2.38 o
  -6   4   0       11.32       10.74      1.98 o
  -5   4   0      187.41      201.09      4.26 o
  -4   4   0        1.63        2.92      1.10 o
  -3   4   0      354.77      360.20      4.79 o
  -2   4   0      362.04      324.90      3.82 o
  -1   4   0     2779.44     2744.25     24.65 o
   0   4   0     2340.21     2305.03     20.72 o
   1   4   0     3746.96     3602.28     36.80 o
   2   4   0        0.85        0.21      0.53 o
   3   4   0      158.76      174.63      2.54 o
   4   4   0      275.36      280.35      3.97 o
   5   4   0      551.17      566.45      7.85 o
   6   4   0       42.38       46.98      2.17 o
   7   4   0        1.15       -0.30      1.38 o
   8   4   0      319.90      344.63      8.31 o
   9   4   0       48.74       59.97      4.17 o
  10   4   0        0.78       -3.01      3.50 o
  11   4   0        0.69       -4.47      4.68 o
 -10   5   0        5.69        4.68      5.65 o
  -9   5   0      133.38      142.70      7.16 o
  -8   5   0       52.95       64.78      5.12 o
  -7   5   0       13.18       22.01      3.14 o
  -6   5   0       16.42       17.48      2.41 o
  -5   5   0       26.05       22.51      2.06 o
  -4   5   0      335.70      347.76      5.40 o
  -3   5   0       87.35       90.00      2.27 o
  -2   5   0     1888.35     1962.38     20.02 o
  -1   5   0     1080.30     1084.01     10.41 o
   0   5   0     3559.04     3479.19     31.06 o
   1   5   0     5584.81     5649.43     57.39 o
   2   5   0      224.00      244.44      3.65 o
   3   5   0        1.34        0.98      0.75 o
   4   5   0       87.22       86.73      2.42 o
   5   5   0        1.11       -1.18      1.18 o
   6   5   0       56.94       56.64      2.97 o
   7   5   0        5.26        4.44      1.51 o
   8   5   0       34.39       51.46      3.25 o
   9   5   0        6.11        9.10      3.04 o
  10   5   0       11.48        8.39      3.83 o
  11   5   0       15.32       16.82      6.35 o
  -9   6   0        3.05        4.69      4.09 o
  -8   6   0      239.52      287.14      9.54 o
  -7   6   0      145.89      161.44      6.02 o
  -6   6   0        0.99        3.97      2.22 o
  -5   6   0      211.42      218.68      5.46 o
  -4   6   0       16.76       17.22      1.79 o
  -3   6   0        0.59       -0.43      1.00 o
  -2   6   0     1154.29     1277.85     13.68 o
  -1   6   0        0.73        0.72      0.78 o
   0   6   0      771.21      725.04      7.94 o
   1   6   0     2181.04     2182.05     24.71 o
   2   6   0     1314.21     1227.58     15.26 o
   3   6   0      269.65      268.96      5.66 o
   4   6   0     1548.37     1689.81     19.71 o
   5   6   0     1972.42     2117.16     24.56 o
   6   6   0       24.30       32.61      2.01 o
   7   6   0       15.18       11.99      1.85 o
   8   6   0       59.62       60.22      3.37 o
   9   6   0        3.89        6.87      3.11 o
  10   6   0      173.96      173.19     13.21 o
  11   6   0        3.91       10.20      5.89 o
  -9   7   0        4.14        7.56      5.03 o
  -8   7   0        2.97        3.48      3.73 o
  -7   7   0        3.93        3.90      3.51 o
  -6   7   0        0.09       -2.40      2.40 o
  -5   7   0      114.34      108.36      4.01 o
  -4   7   0      232.94      234.94      5.48 o
  -3   7   0      115.67      129.63      3.30 o
  -2   7   0      176.89      168.55      3.29 o
  -1   7   0      226.27      244.41      3.81 o
   0   7   0     5872.20     6114.05     62.79 o
   1   7   0      217.11      226.92      3.88 o
   2   7   0       13.12       13.18      1.94 o
   3   7   0       90.90      105.61      2.72 o
   4   7   0       35.04       27.37      1.68 o
   5   7   0      481.81      501.92      7.42 o
   6   7   0      141.70      152.39      3.77 o
   7   7   0       85.47       84.23      3.34 o
   8   7   0        0.74        1.53      2.41 o
   9   7   0       49.76       61.49      3.89 o
  10   7   0       42.27       35.54      6.53 o
  11   7   0        2.37        4.53      5.77 o
  -9   8   0        4.48        3.63      5.36 o
  -8   8   0       18.86       18.85      4.53 o
  -7   8   0       37.70       37.17      4.56 o
  -6   8   0       45.77       39.09      5.07 o
  -5   8   0      167.53      168.68      5.27 o
  -4   8   0       79.27       79.62      3.42 o
  -3   8   0       58.12       60.17      3.50 o
  -2   8   0       63.67       81.86      2.59 o
  -1   8   0       49.49       57.49      1.95 o
   0   8   0        1.92        6.98      1.24 o
   1   8   0     1242.57     1324.41     16.86 o
   2   8   0      138.51      136.42      3.27 o
   3   8   0      210.02      209.33      4.86 o
   4   8   0       18.87       25.96      1.85 o
   5   8   0        1.47        5.02      1.44 o
   6   8   0       81.79       95.12      3.17 o
   7   8   0        1.14        3.00      1.93 o
   8   8   0        3.67        6.18      2.50 o
   9   8   0       36.59       34.03      3.28 o
  10   8   0        8.18       11.41      5.55 o
  11   8   0       13.88       27.97      7.00 o
  -8   9   0        0.70       -2.91      3.83 o
  -7   9   0       16.66        3.99      3.69 o
  -6   9   0       11.78        7.61      3.56 o
  -5   9   0       99.52       98.73      4.76 o
  -4   9   0      204.48      193.14      5.44 o
  -3   9   0        1.17       -1.73      1.73 o
  -2   9   0       71.86       78.28      2.86 o
  -1   9   0       41.86       40.75      1.97 o
   0   9   0       18.84       17.01      1.51 o
   1   9   0        0.21       -0.04      1.21 o
   2   9   0       62.12       62.20      2.43 o
   3   9   0       34.46       30.35      1.99 o
   4   9   0      145.23      156.40      3.82 o
   5   9   0      208.74      224.53      4.82 o
   6   9   0       68.04       72.71      3.70 o
   7   9   0       13.31       13.87      2.57 o
   8   9   0       23.95       25.37      3.20 o
   9   9   0       29.71       28.41      3.64 o
  10   9   0        7.52       11.04      5.56 o
  11   9   0        2.13       -0.17     10.68 o
  -8  10   0       16.92       11.37      6.38 o
  -7  10   0       11.75       17.71      4.11 o
  -6  10   0        1.59       -3.09      3.09 o
  -5  10   0        3.66       -3.14      3.17 o
  -4  10   0      326.57      359.77     10.08 o
  -3  10   0      160.18      164.76      5.02 o
  -2  10   0       86.18       83.27      4.25 o
  -1  10   0        4.77        4.39      1.52 o
   0  10   0      147.03      177.29      4.76 o
   1  10   0      189.50      205.81      4.76 o
   2  10   0        0.40       -0.34      1.32 o
   3  10   0        0.15        1.48      1.35 o
   4  10   0       31.51       31.24      2.05 o
   5  10   0       15.38       14.54      2.40 o
   6  10   0        7.32        7.96      2.20 o
   7  10   0        0.02       -2.16      2.16 o
   8  10   0        0.02       -2.51      2.51 o
   9  10   0        6.34        3.51      3.83 o
  10  10   0       21.64       25.08      6.49 o
  -7  11   0        0.00       -2.21      3.84 o
  -6  11   0        5.70        0.50      3.83 o
  -5  11   0        2.33       -3.14      3.14 o
  -4  11   0       68.42       64.37      5.25 o
  -3  11   0        5.88        2.93      2.36 o
  -2  11   0      242.02      255.54      6.85 o
  -1  11   0        0.61       -1.70      1.80 o
   0  11   0      168.69      164.34      4.55 o
   1  11   0        0.12        0.18      1.57 o
   2  11   0      273.19      266.42      5.81 o
   3  11   0       45.81       46.92      2.64 o
   4  11   0       10.45        5.73      1.71 o
   5  11   0        1.25       -1.75      1.75 o
   6  11   0       95.30      104.12      4.53 o
   7  11   0        2.63        1.93      2.47 o
   8  11   0        0.08       -2.49      2.49 o
   9  11   0       18.98       27.96      6.02 o
  10  11   0        0.22        5.01      5.72 o
  -7  12   0        2.75        1.22      4.33 o
  -6  12   0        0.51        2.30      3.71 o
  -5  12   0        0.01       -3.09      3.09 o
  -4  12   0      120.58      120.67      5.98 o
  -3  12   0       16.99       25.49      3.69 o
  -2  12   0       62.32       54.02      3.36 o
  -1  12   0        0.53       -1.09      1.92 o
   0  12   0      147.63      161.56      5.17 o
   1  12   0       45.28       41.16      2.93 o
   2  12   0      147.22      147.91      4.99 o
   3  12   0      142.53      139.89      4.83 o
   4  12   0       42.54       43.92      2.87 o
   5  12   0       23.16       25.19      3.23 o
   6  12   0        2.41       -2.64      2.64 o
   7  12   0       20.81       14.91      3.12 o
   8  12   0       11.10        6.63      3.13 o
   9  12   0       16.67       12.39      5.95 o
  10  12   0        0.07        4.61      5.46 o
  -6  13   0        1.29       -3.66      3.66 o
  -5  13   0        9.34       19.04      4.23 o
  -4  13   0        0.59        0.64      3.12 o
  -3  13   0        7.00        8.41      3.22 o
  -2  13   0        7.37        1.74      2.77 o
  -1  13   0        1.10        0.30      2.56 o
   0  13   0      168.90      157.46      6.00 o
   1  13   0       57.43       59.74      5.58 o
   2  13   0        0.01        2.71      3.26 o
   3  13   0       21.05       22.69      3.57 o
   4  13   0       18.10       19.04      4.11 o
   5  13   0       92.53       83.64      4.81 o
   6  13   0       24.45       16.47      3.47 o
   7  13   0        9.35        1.65      2.92 o
   8  13   0        0.87       -3.63      4.68 o
   9  13   0        5.84        4.49      5.74 o
  -5  14   0        0.36        1.24      4.18 o
  -4  14   0       13.40       20.19      4.16 o
  -3  14   0        4.29        3.30      3.22 o
  -2  14   0       12.83       11.46      3.34 o
  -1  14   0        5.57        0.42      2.76 o
   0  14   0       22.30       23.48      3.39 o
   1  14   0        0.01        5.45      5.09 o
   2  14   0      206.92      204.94     11.99 o
   3  14   0      117.09      121.43     11.68 o
   4  14   0      287.88      289.32      9.53 o
   5  14   0        2.06        3.48      3.09 o
   6  14   0      339.04      393.13     10.82 o
   7  14   0       78.49       80.85      5.52 o
   8  14   0        0.08       -1.35      5.19 o
   9  14   0        2.09       -4.39      5.22 o
  -5  15   0        2.47        2.71      6.15 o
  -4  15   0        0.82        0.78      4.45 o
  -3  15   0        2.06        4.59      3.39 o
  -2  15   0       40.33       43.26      4.97 o
  -1  15   0        0.02       -2.76      2.77 o
   0  15   0       20.67       13.82      3.94 o
   1  15   0        0.83        6.08      3.38 o
   2  15   0      113.01      106.43     10.28 o
   3  15   0        5.39        4.81      5.57 o
   4  15   0       14.87        9.53      3.13 o
   5  15   0        9.77       13.43      3.86 o
   6  15   0       40.21       55.39      4.93 o
   7  15   0       32.58       42.60      6.84 o
   8  15   0        8.46        9.16      5.96 o
  -4  16   0       15.64       26.63      5.77 o
  -3  16   0        1.98        5.17      4.01 o
  -2  16   0        0.92       -1.60      3.52 o
  -1  16   0        1.32       -2.54      3.00 o
   0  16   0       36.87       38.13      5.60 o
   1  16   0       11.20       20.82      4.25 o
   2  16   0       23.09       20.70      4.18 o
   3  16   0        4.61        3.68      3.56 o
   4  16   0        0.00        0.23      5.61 o
   5  16   0       21.92       26.04      4.00 o
   6  16   0        0.60        2.36      5.08 o
   7  16   0        0.30       -1.52      5.14 o
   8  16   0        4.36        2.04      7.12 o
  -2  17   0        0.39       -3.75      4.30 o
  -1  17   0        2.39        8.76      3.89 o
   0  17   0        0.73        7.86      4.06 o
   1  17   0        3.03        2.30      5.35 o
   2  17   0       20.25       16.62      5.51 o
   3  17   0        1.03       -1.03      3.63 o
   4  17   0        0.11       -1.94      3.86 o
   5  17   0        0.47        2.27      5.29 o
   6  17   0       26.52       22.94     11.69 o
   7  17   0        1.01       -1.95     10.11 o
  -1  18   0        0.06        2.02      8.15 o
   0  18   0        5.85        8.23      5.80 o
   1  18   0        0.56        2.83      5.06 o
   2  18   0        0.16       -2.02      7.35 o
   3  18   0        0.07        4.44      8.44 o
   4  18   0        0.05       10.56      5.67 o
   5  18   0        1.39       10.45      5.77 o
   6  18   0        6.05       -5.07      5.35 o
   2  19   0        0.29       10.94      9.36 o
   3  19   0        0.12       -5.17      7.43 o
   4  19   0       23.51       40.53     10.90 o
  -5 -18   1       15.69       23.27      6.78 o
  -4 -18   1        0.08        3.77      6.12 o
  -3 -18   1       26.16       35.20      9.89 o
  -2 -18   1        2.54       -7.39      7.39 o
  -1 -18   1        0.39       -6.82      6.82 o
   0 -18   1        1.06       -7.27      7.99 o
  -6 -17   1        8.95       -2.70      5.49 o
  -5 -17   1       20.17       22.04      7.06 o
  -4 -17   1       18.63       26.19      6.53 o
  -3 -17   1        5.20        8.19      8.15 o
  -2 -17   1        0.05       -6.14      6.14 o
  -1 -17   1        3.62       18.16      8.40 o
   0 -17   1        1.56       14.09      9.24 o
   1 -17   1        1.11       -5.49      7.95 o
   2 -17   1        0.65       -4.66      5.67 o
  -7 -16   1        1.45        4.54      5.79 o
  -6 -16   1        0.37       -4.77      5.15 o
  -5 -16   1       51.62       54.63      7.12 o
  -4 -16   1        7.97       12.32      5.28 o
  -3 -16   1        4.18        3.77      3.59 o
  -2 -16   1        4.22        6.78      3.67 o
  -1 -16   1       10.54        6.92      3.88 o
   0 -16   1        0.16       -1.08      3.57 o
   1 -16   1       13.10       29.19      4.34 o
   2 -16   1        0.01       -4.05      4.05 o
   3 -16   1        7.79        1.47      4.83 o
  -8 -15   1       20.14       14.05      7.53 o
  -7 -15   1        2.47        7.43      5.38 o
  -6 -15   1        3.44        3.03      6.70 o
  -5 -15   1        1.91        7.50      4.19 o
  -4 -15   1        1.24       -2.04      3.89 o
  -3 -15   1        7.87        8.09      3.40 o
  -2 -15   1       34.23       37.45      4.51 o
  -1 -15   1        5.12        4.56      3.56 o
   0 -15   1        3.98        7.14      4.07 o
   1 -15   1       16.71       21.99      3.80 o
   2 -15   1        0.40       -1.12      3.20 o
   3 -15   1        5.69       11.72      4.05 o
   4 -15   1        6.58        4.91      4.82 o
  -9 -14   1        3.14        4.21      5.85 o
  -8 -14   1        0.52        5.64      7.35 o
  -7 -14   1       13.02       17.27      5.73 o
  -6 -14   1        6.88        2.76      3.89 o
  -5 -14   1       49.94       53.09      4.55 o
  -4 -14   1       31.75       42.94      5.14 o
  -3 -14   1        1.78        8.36      3.36 o
  -2 -14   1        4.02        6.65      3.19 o
  -1 -14   1       13.62       17.67      3.80 o
   0 -14   1        6.49        3.06      3.43 o
   1 -14   1        8.98        9.98      3.15 o
   2 -14   1        0.74       -0.57      2.90 o
   3 -14   1        6.00        2.92      3.31 o
   4 -14   1        1.43       -1.61      3.42 o
   5 -14   1       16.74       17.55      4.53 o
  -9 -13   1        0.34       -5.00      5.04 o
  -8 -13   1        2.09        6.98      5.38 o
  -7 -13   1        7.77        9.91      3.82 o
  -6 -13   1       65.61       84.50      5.21 o
  -5 -13   1      162.44      211.68     13.00 o
  -4 -13   1      141.98      137.71      5.84 o
  -3 -13   1        0.13        6.61      3.15 o
  -2 -13   1        5.61        4.27      4.50 o
  -1 -13   1      142.65      129.86      6.81 o
   0 -13   1       39.54       43.07      3.76 o
   1 -13   1       45.55       37.98      3.72 o
   2 -13   1       26.50       20.73      3.45 o
   3 -13   1        2.11       -2.76      2.76 o
   4 -13   1        3.74        2.94      3.38 o
   5 -13   1       15.40        8.36      3.96 o
   6 -13   1        0.20       -2.01      3.96 o
 -10 -12   1        0.00       -0.77      5.69 o
  -9 -12   1        0.92        1.52      5.32 o
  -8 -12   1        7.31       -3.20      4.17 o
  -7 -12   1        6.77       -2.20      3.28 o
  -6 -12   1       15.89        9.05      3.73 o
  -5 -12   1       74.43       83.09      5.92 o
  -4 -12   1       48.96       53.21      3.83 o
  -3 -12   1       31.04       36.68      3.32 o
  -2 -12   1      294.29      299.12      7.16 o
  -1 -12   1       26.87       29.89      3.67 o
   0 -12   1        0.63       -1.54      1.72 o
   1 -12   1       29.82       27.77      5.79 o
   2 -12   1        1.61        0.40      2.37 o
   3 -12   1        8.91        4.83      2.76 o
   4 -12   1        0.00       -2.91      2.91 o
   5 -12   1        7.16        4.64      3.65 o
   6 -12   1        0.17        1.68      3.87 o
 -10 -11   1        1.56       -5.49      5.49 o
  -9 -11   1        5.46        6.12      5.29 o
  -8 -11   1       26.13       25.21      4.09 o
  -7 -11   1        0.60       -2.95      2.95 o
  -6 -11   1       77.70       79.88      4.58 o
  -5 -11   1       16.53       14.52      2.59 o
  -4 -11   1       92.30      100.59      3.68 o
  -3 -11   1        5.92        1.68      1.76 o
  -2 -11   1      511.52      511.42      8.96 o
  -1 -11   1       14.64       15.24      1.98 o
   0 -11   1       21.55       19.25      1.89 o
   1 -11   1        8.18       11.39      2.09 o
   2 -11   1        0.00       -1.97      1.97 o
   3 -11   1       49.25       40.73      3.57 o
   4 -11   1       17.38       22.27      3.73 o
   5 -11   1        1.45        0.56      3.18 o
   6 -11   1       11.08        5.26      3.82 o
   7 -11   1       11.07       14.58      4.53 o
 -10 -10   1       12.24       12.17      5.78 o
  -9 -10   1        9.22        9.77      4.55 o
  -8 -10   1        0.01       -2.33      2.50 o
  -7 -10   1        0.04       -2.25      2.25 o
  -6 -10   1        9.15        4.73      2.26 o
  -5 -10   1       10.43        8.08      1.80 o
  -4 -10   1        8.09        5.21      1.61 o
  -3 -10   1       24.50       24.20      2.07 o
  -2 -10   1      219.90      218.68      4.97 o
  -1 -10   1       98.89       94.48      4.96 o
   0 -10   1        7.39        7.43      1.49 o
   1 -10   1        8.84        5.51      1.49 o
   2 -10   1       49.76       49.02      3.11 o
   3 -10   1       11.41       11.89      2.44 o
   4 -10   1       77.99       68.32      4.20 o
   5 -10   1       29.80       32.79      4.01 o
   6 -10   1       11.39        8.91      3.75 o
   7 -10   1        3.17        0.99      3.61 o
   8 -10   1        6.42        4.27      4.39 o
 -11  -9   1        0.67       -0.20      6.80 o
 -10  -9   1        2.45        6.26      5.40 o
  -9  -9   1       16.79       11.61      4.42 o
  -8  -9   1       21.94       18.84      3.14 o
  -7  -9   1       11.80        5.53      2.52 o
  -6  -9   1       12.17       11.84      2.21 o
  -5  -9   1       14.31       13.18      1.80 o
  -4  -9   1      110.38      110.58      3.25 o
  -3  -9   1       50.19       45.12      2.30 o
  -2  -9   1        4.01        2.98      1.34 o
  -1  -9   1      159.77      168.84      4.44 o
   0  -9   1       17.59       25.36      1.73 o
   1  -9   1      157.29      146.52      3.53 o
   2  -9   1       25.01       22.47      2.01 o
   3  -9   1        1.75        0.37      2.01 o
   4  -9   1       26.87       17.56      2.66 o
   5  -9   1       46.39       37.58      3.72 o
   6  -9   1       20.72       11.29      4.11 o
   7  -9   1        0.15       -2.39      4.60 o
   8  -9   1        0.41        0.16      4.13 o
 -11  -8   1        3.48        5.14      6.44 o
 -10  -8   1        0.06        6.40      8.38 o
  -9  -8   1        2.99        5.53      2.54 o
  -8  -8   1        1.86        0.95      2.38 o
  -7  -8   1       24.43       20.91      2.69 o
  -6  -8   1      231.01      232.81      4.82 o
  -5  -8   1      103.17      109.09      3.31 o
  -4  -8   1      134.35      136.75      3.48 o
  -3  -8   1      277.15      267.39      4.85 o
  -2  -8   1      185.98      197.27      4.24 o
  -1  -8   1      203.12      224.53      4.59 o
   0  -8   1       64.46       77.08      2.48 o
   1  -8   1        1.12        0.94      1.07 o
   2  -8   1        1.09        1.03      1.24 o
   3  -8   1        1.31       -1.53      1.53 o
   4  -8   1      216.91      215.53      5.57 o
   5  -8   1        9.23        3.51      2.45 o
   6  -8   1       86.72       80.97      5.27 o
   7  -8   1        1.20        0.56      3.59 o
   8  -8   1        2.65        3.06      4.07 o
 -11  -7   1        5.69       10.17      6.28 o
 -10  -7   1        3.20        8.26      5.14 o
  -9  -7   1       10.48       14.50      2.81 o
  -8  -7   1        0.07        0.26      2.03 o
  -7  -7   1        2.00       -0.06      1.84 o
  -6  -7   1        3.55        4.68      1.48 o
  -5  -7   1        1.59        0.90      1.26 o
  -4  -7   1       77.00       90.45      2.79 o
  -3  -7   1        6.55        8.76      1.12 o
  -2  -7   1        0.01       -0.84      1.05 o
  -1  -7   1       24.04       19.85      1.73 o
   0  -7   1      180.38      214.26      3.49 o
   1  -7   1      225.42      314.81      4.78 o
   2  -7   1       69.47       63.91      2.29 o
   3  -7   1        8.79        7.29      1.46 o
   4  -7   1      547.78      524.66      9.28 o
   5  -7   1       85.64       89.44      3.80 o
   6  -7   1      367.16      359.14     10.03 o
   7  -7   1       53.46       51.23      4.77 o
   8  -7   1        0.11       -0.70      3.71 o
   9  -7   1        7.08        8.69      4.41 o
 -11  -6   1       20.10       30.26      7.17 o
 -10  -6   1        3.14       12.44      5.64 o
  -9  -6   1       19.64       19.34      3.74 o
  -8  -6   1        0.21       -0.83      2.01 o
  -7  -6   1      165.07      171.98      4.47 o
  -6  -6   1      113.07      113.95      3.31 o
  -5  -6   1     1073.20     1106.91     13.79 o
  -4  -6   1      234.00      232.59      4.08 o
  -3  -6   1      123.74      125.55      3.70 o
  -2  -6   1      466.45      479.40      7.37 o
  -1  -6   1      158.45      134.75      2.68 o
   0  -6   1     1281.65     1288.23     13.51 o
   1  -6   1     3971.46     4152.63     40.86 o
   2  -6   1        1.69        5.19      1.06 o
   3  -6   1      361.54      392.79      5.97 o
   4  -6   1       55.42       62.13      2.62 o
   5  -6   1        9.34        7.28      2.09 o
   6  -6   1        3.81        9.69      2.58 o
   7  -6   1       57.25       56.08      4.68 o
   8  -6   1       41.42       50.03      5.00 o
   9  -6   1        2.78        5.34      4.17 o
 -11  -5   1       39.49       37.51      7.25 o
 -10  -5   1        2.69        8.44      5.43 o
  -9  -5   1       29.81       30.47      3.47 o
  -8  -5   1        0.19        0.35      2.42 o
  -7  -5   1        7.76        7.18      1.64 o
  -6  -5   1      475.53      507.99      8.39 o
  -5  -5   1       82.72       89.10      2.63 o
  -4  -5   1     1765.09     1800.35     23.52 o
  -3  -5   1       47.92       45.60      1.67 o
  -2  -5   1      472.16      498.83      7.53 o
  -1  -5   1      926.66      929.36     10.83 o
   0  -5   1        0.90        2.77      0.62 o
   1  -5   1        3.86        1.85      0.70 o
   2  -5   1      250.59      261.34      3.82 o
   3  -5   1       97.01      100.61      2.49 o
   4  -5   1        0.06       -1.13      1.13 o
   5  -5   1       92.62       89.49      3.47 o
   6  -5   1      195.46      207.56      6.39 o
   7  -5   1       34.42       51.19      4.24 o
   8  -5   1       68.15       87.78      5.76 o
   9  -5   1        3.70       12.75      4.14 o
  10  -5   1        0.12       -4.64      4.64 o
 -11  -4   1        2.27        0.28      5.63 o
 -10  -4   1       10.70        2.34      5.30 o
  -9  -4   1       69.19       70.76      4.69 o
  -8  -4   1       77.41       85.78      4.86 o
  -7  -4   1        1.14       -0.79      1.38 o
  -6  -4   1        2.51        1.82      1.27 o
  -5  -4   1        0.35       -1.07      1.07 o
  -4  -4   1        9.72        6.14      0.94 o
  -3  -4   1      214.71      209.60      3.39 o
  -2  -4   1      118.91      121.62      2.22 o
  -1  -4   1     5304.23     5325.74     54.09 o
   0  -4   1      107.27      104.26      1.72 o
   1  -4   1      925.00      943.18      9.08 o
   2  -4   1       33.69       35.91      1.56 o
   3  -4   1       48.32       46.30      2.06 o
   4  -4   1       22.20       25.12      1.57 o
   5  -4   1        7.31       11.09      1.85 o
   6  -4   1       17.13       16.00      2.26 o
   7  -4   1       22.13       18.47      3.06 o
   8  -4   1       57.21       57.95      4.75 o
   9  -4   1        1.72        4.04      3.73 o
  10  -4   1       14.52       11.92      5.33 o
 -11  -3   1        0.04       -5.22      5.22 o
 -10  -3   1        0.12       -1.10      7.49 o
  -9  -3   1       73.47       76.03      4.55 o
  -8  -3   1       16.94       16.46      2.78 o
  -7  -3   1        6.22        6.70      1.59 o
  -6  -3   1       26.55       27.22      1.70 o
  -5  -3   1        0.11        0.56      0.94 o
  -4  -3   1       61.44       57.32      1.73 o
  -3  -3   1       26.20       33.74      1.45 o
  -2  -3   1       69.52       64.01      1.48 o
  -1  -3   1     3691.20     3582.49     41.30 o
   0  -3   1      231.95      215.59      2.60 o
   1  -3   1     2721.51     2740.52     24.52 o
   2  -3   1      174.15      156.65      2.25 o
   3  -3   1      174.15      175.13      2.76 o
   4  -3   1      293.58      284.11      4.29 o
   5  -3   1      469.61      465.14      8.75 o
   6  -3   1        0.01       -1.56      1.74 o
   7  -3   1      105.14      116.62      4.83 o
   8  -3   1       19.06       13.67      3.46 o
   9  -3   1      109.25      116.38      7.90 o
  10  -3   1        0.86       -1.66      3.91 o
 -11  -2   1        0.59       -5.05      5.05 o
 -10  -2   1        0.02        1.22      4.94 o
  -9  -2   1      288.07      283.67      9.46 o
  -8  -2   1       63.21       62.97      4.37 o
  -7  -2   1       28.30       27.27      2.04 o
  -6  -2   1       92.60       84.65      2.65 o
  -5  -2   1      883.09      921.15     10.27 o
  -4  -2   1     1899.38     1888.43     19.16 o
  -3  -2   1     1128.07     1148.49     11.84 o
  -2  -2   1     3780.88     3655.49     37.29 o
  -1  -2   1     1849.83     1859.81     23.33 o
   0  -2   1      312.26      307.82      3.22 o
   1  -2   1      522.18      543.87      5.53 o
   2  -2   1       20.39       23.61      0.83 o
   3  -2   1     1022.21      950.10      9.33 o
   4  -2   1      355.50      354.54      4.86 o
   5  -2   1        4.10        4.73      1.34 o
   6  -2   1      442.08      427.28      8.01 o
   7  -2   1        2.06        2.37      1.97 o
   8  -2   1       34.28       37.64      3.50 o
   9  -2   1        8.10        6.01      3.59 o
  10  -2   1        1.80        0.75      3.62 o
 -11  -1   1        0.37       -0.69      5.54 o
 -10  -1   1        3.01        0.95      6.16 o
  -9  -1   1       74.82       64.01      4.39 o
  -8  -1   1       41.72       57.25      3.74 o
  -7  -1   1        6.61       10.75      1.72 o
  -6  -1   1        0.09        2.57      1.39 o
  -5  -1   1       66.23       75.21      2.34 o
  -4  -1   1      371.80      387.00      7.41 o
  -3  -1   1      108.48      108.09      1.82 o
  -2  -1   1     5001.83     4466.92     41.12 o
  -1  -1   1      482.48      397.06      4.35 o
   0  -1   1        9.71        5.83      0.62 o
   1  -1   1     2627.88     2455.98     22.79 o
   2  -1   1      232.57      254.27      2.90 o
   3  -1   1      732.07      735.24      7.07 o
   4  -1   1      203.65      194.08      3.28 o
   5  -1   1      107.14      124.49      2.97 o
   6  -1   1        0.01       -1.44      1.44 o
   7  -1   1       38.38       40.35      2.81 o
   8  -1   1        5.44        0.63      2.41 o
   9  -1   1       12.42       12.21      3.55 o
  10  -1   1        5.97       -0.76      3.63 o
  11  -1   1        0.05        0.12      5.92 o
 -11   0   1        3.06        6.40      5.61 o
 -10   0   1        6.87        5.12      5.18 o
  -9   0   1       34.62       39.18      5.15 o
  -8   0   1       13.69        4.37      2.48 o
  -7   0   1       69.59       64.80      2.73 o
  -6   0   1      167.19      172.94      3.88 o
  -5   0   1      880.31      941.22     11.84 o
  -4   0   1     1162.57     1249.01     13.16 o
  -3   0   1      709.88      698.82      7.22 o
  -2   0   1      688.78      612.90      5.87 o
  -1   0   1    12087.69    10024.47    185.57 o
   1   0   1      147.45      100.69      1.53 o
   2   0   1     9925.28     9240.44     77.93 o
   3   0   1        6.54        5.44      0.65 o
   4   0   1      897.07      909.43     10.04 o
   5   0   1      223.21      226.02      4.00 o
   6   0   1        1.13        0.39      1.55 o
   7   0   1      120.23      131.15      4.35 o
   8   0   1        1.08       -2.32      2.32 o
   9   0   1       16.22       15.15      3.76 o
  10   0   1        4.56        5.93      3.73 o
  11   0   1        1.53        4.22      6.11 o
 -11   1   1        1.90       -1.87      8.62 o
 -10   1   1        3.61        8.32      5.44 o
  -9   1   1       76.63       71.79      4.44 o
  -8   1   1        2.08        0.79      2.35 o
  -7   1   1       41.39       38.84      2.37 o
  -6   1   1      253.35      243.21      4.74 o
  -5   1   1       29.48       39.93      1.89 o
  -4   1   1     3547.98     3764.01     35.32 o
  -3   1   1      104.79      102.89      1.82 o
  -2   1   1     4922.96     4810.02     44.27 o
  -1   1   1     1700.17     1431.32     29.42 o
   0   1   1       38.15        0.02      0.06 o
   1   1   1    15629.32    12654.93    248.20 o
   2   1   1     3303.09     3024.89     26.90 o
   3   1   1      437.63      454.68      4.64 o
   4   1   1       20.20       14.91      1.05 o
   5   1   1      184.88      190.19      3.61 o
   6   1   1      851.60      851.36     11.37 o
   7   1   1       70.19       82.43      3.52 o
   8   1   1        1.54        0.04      2.20 o
   9   1   1       15.27       13.78      3.57 o
  10   1   1       20.14       16.92      4.13 o
  11   1   1        0.32       15.68      9.51 o
 -11   2   1        1.68        7.99      8.07 o
 -10   2   1        9.88        0.77      5.12 o
  -9   2   1        1.13        2.62      3.13 o
  -8   2   1       19.29       12.74      2.73 o
  -7   2   1        2.66       -0.90      1.70 o
  -6   2   1       20.63       20.67      1.86 o
  -5   2   1      676.90      746.34      9.90 o
  -4   2   1     1172.34     1239.84     13.20 o
  -3   2   1     1250.56     1219.47     11.56 o
  -2   2   1       39.47       34.79      0.93 o
  -1   2   1      391.01      413.81      4.23 o
   0   2   1        0.05       -4.34      4.34 o
   1   2   1      269.60      271.83      3.16 o
   2   2   1     1573.59     1419.44     12.96 o
   3   2   1      256.57      248.93      3.03 o
   4   2   1     2679.18     2661.86     25.39 o
   5   2   1      515.49      505.57      6.42 o
   6   2   1      970.47     1009.92     13.01 o
   7   2   1      210.61      231.95      5.66 o
   8   2   1       20.51       26.73      3.00 o
   9   2   1        1.75       -2.49      2.49 o
  10   2   1        0.12       -3.79      3.79 o
  11   2   1        0.91        5.61     16.75 o
 -10   3   1       16.23       12.40      5.84 o
  -9   3   1       29.72       33.29      4.86 o
  -8   3   1        0.34       -2.37      2.37 o
  -7   3   1        6.95        2.54      2.03 o
  -6   3   1      363.30      388.56      6.51 o
  -5   3   1       74.18       62.62      2.34 o
  -4   3   1       13.98       19.26      1.32 o
  -3   3   1      353.06      358.86      5.31 o
  -2   3   1      618.93      566.37      5.73 o
  -1   3   1    30360.25    27606.48    252.36 o
   0   3   1       84.79       74.41      1.28 o
   1   3   1     3979.68     3805.08     40.99 o
   2   3   1     8294.03     7878.58     72.12 o
   3   3   1     1359.00     1402.04     13.09 o
   4   3   1      305.75      373.23      4.64 o
   5   3   1     1120.96     1181.50     13.62 o
   6   3   1        9.28        8.86      1.40 o
   7   3   1       10.41        9.04      1.85 o
   8   3   1       21.41       25.24      2.90 o
   9   3   1      166.65      160.94      6.16 o
  10   3   1        4.06       -1.21      3.57 o
  11   3   1       10.48       13.54      6.38 o
 -10   4   1        1.91        1.71      5.64 o
  -9   4   1        5.86        6.14      3.84 o
  -8   4   1        0.12       -0.29      2.61 o
  -7   4   1      103.90      108.46      4.51 o
  -6   4   1       12.77       11.39      1.79 o
  -5   4   1       36.12       35.10      1.95 o
  -4   4   1      717.00      781.32      9.59 o
  -3   4   1      120.36      144.13      2.62 o
  -2   4   1     2788.67     2719.92     24.55 o
  -1   4   1     7457.79     7496.96     65.82 o
   0   4   1       40.51       46.79      1.12 o
   1   4   1    17175.06    16612.66    176.77 o
   2   4   1      104.17      102.11      2.41 o
   3   4   1       23.37       28.30      1.28 o
   4   4   1     3243.51     3439.76     34.06 o
   5   4   1       23.51       28.75      1.81 o
   6   4   1        2.37        2.51      1.32 o
   7   4   1       95.48       90.71      3.09 o
   8   4   1       10.12       13.30      2.62 o
   9   4   1        7.15        4.60      2.99 o
  10   4   1       15.05        5.70      3.66 o
  11   4   1        3.08       -0.92      5.39 o
 -10   5   1        0.79        4.79      5.86 o
  -9   5   1        3.27        9.58      3.89 o
  -8   5   1        0.25        3.01      2.83 o
  -7   5   1       71.84       79.18      4.23 o
  -6   5   1        2.54        2.31      1.83 o
  -5   5   1       92.67       83.06      2.80 o
  -4   5   1       14.09       14.66      1.50 o
  -3   5   1      459.18      508.58      6.87 o
  -2   5   1     1986.50     2003.12     19.34 o
  -1   5   1       89.24       89.50      1.63 o
   0   5   1      375.34      366.39      4.19 o
   1   5   1     3609.92     3675.95     37.67 o
   2   5   1      339.68      325.78      4.48 o
   3   5   1      586.98      635.98      7.19 o
   4   5   1     1269.14     1351.46     15.09 o
   5   5   1      209.62      240.74      4.14 o
   6   5   1        0.03       -1.22      1.22 o
   7   5   1       49.56       50.14      2.49 o
   8   5   1       18.38       18.02      2.64 o
   9   5   1       61.91       55.84      4.16 o
  10   5   1        0.73       -3.29      3.29 o
  11   5   1        0.62       -3.20      5.00 o
 -10   6   1        1.25        0.86      5.85 o
  -9   6   1       16.01       29.92      5.45 o
  -8   6   1      115.28      125.79      6.37 o
  -7   6   1        0.50        3.05      2.62 o
  -6   6   1       46.89       49.61      3.05 o
  -5   6   1       50.66       57.94      2.52 o
  -4   6   1      196.64      198.07      4.13 o
  -3   6   1      570.96      619.91      7.99 o
  -2   6   1     1446.66     1507.34     17.61 o
  -1   6   1      950.84      948.11      9.34 o
   0   6   1       99.64      113.71      2.09 o
   1   6   1      504.98      499.73      6.07 o
   2   6   1        4.13        2.39      0.80 o
   3   6   1     1222.30     1224.09     14.42 o
   4   6   1       68.71       78.82      2.36 o
   5   6   1       47.05       41.38      1.97 o
   6   6   1       42.95       49.40      2.26 o
   7   6   1        4.92        2.76      1.75 o
   8   6   1       19.86       23.83      2.70 o
   9   6   1      178.88      175.35      5.70 o
  10   6   1        3.88        1.97      3.62 o
  11   6   1        0.87       -2.24      5.45 o
  -9   7   1       21.15       27.09      6.55 o
  -8   7   1       76.53       84.48      5.80 o
  -7   7   1       86.58       96.52      4.85 o
  -6   7   1        0.00        4.18      2.38 o
  -5   7   1      495.67      496.27      8.53 o
  -4   7   1      152.14      141.00      3.60 o
  -3   7   1      459.20      465.87      6.98 o
  -2   7   1     2551.79     2740.63     29.26 o
  -1   7   1      961.27     1111.96     12.03 o
   0   7   1      184.29      179.77      3.14 o
   1   7   1       23.97       24.93      1.37 o
   2   7   1      906.48      918.26     11.18 o
   3   7   1        5.61       10.42      1.25 o
   4   7   1     1196.14     1284.05     15.58 o
   5   7   1       15.04       23.40      1.79 o
   6   7   1       36.65       36.26      2.15 o
   7   7   1       58.94       55.01      2.81 o
   8   7   1        4.29        4.27      2.46 o
   9   7   1       54.73       61.02      3.92 o
  10   7   1        3.71        8.90      3.70 o
  11   7   1       22.28       21.55     17.94 o
  -9   8   1        7.07        4.93      9.00 o
  -8   8   1        4.77        3.52      3.96 o
  -7   8   1       37.80       41.39      4.61 o
  -6   8   1        2.17        4.69      2.64 o
  -5   8   1      328.67      343.83      7.35 o
  -4   8   1      307.39      304.11      6.06 o
  -3   8   1       48.83       54.62      2.43 o
  -2   8   1        0.17        0.10      1.12 o
  -1   8   1      441.84      461.41      6.35 o
   0   8   1     1351.00     1418.48     17.39 o
   1   8   1     2738.75     2870.31     32.18 o
   2   8   1       26.99       27.03      1.66 o
   3   8   1        1.73       -0.67      1.04 o
   4   8   1       33.30       39.06      2.00 o
   5   8   1       82.13       82.41      3.41 o
   6   8   1      197.80      195.73      4.37 o
   7   8   1       98.42       91.84      3.50 o
   8   8   1        3.62        8.24      2.67 o
   9   8   1       46.64       50.83      4.02 o
  10   8   1        0.01        1.17      3.07 o
  11   8   1       28.48       32.95      7.34 o
  -8   9   1       15.88       12.65      4.59 o
  -7   9   1        0.77       -1.72      3.45 o
  -6   9   1       20.89       27.28      4.01 o
  -5   9   1      251.76      250.41      6.93 o
  -4   9   1      147.09      161.05      4.97 o
  -3   9   1       83.28       71.88      3.16 o
  -2   9   1       74.02       76.43      2.77 o
  -1   9   1      119.19      129.04      3.24 o
   0   9   1      162.91      182.40      3.68 o
   1   9   1      340.24      368.02      6.16 o
   2   9   1       85.58       92.42      2.90 o
   3   9   1       16.49       25.00      1.85 o
   4   9   1     1013.26     1040.81     18.93 o
   5   9   1       91.09       89.41      2.87 o
   6   9   1        7.21        5.39      1.70 o
   7   9   1        0.17       -1.15      2.10 o
   8   9   1        3.98        0.49      3.06 o
   9   9   1      146.43      171.82      7.36 o
  10   9   1        5.52       12.86      4.92 o
  11   9   1        4.06        1.92      6.25 o
  -8  10   1        0.84        4.57      4.87 o
  -7  10   1       17.07       16.74      4.15 o
  -6  10   1       47.95       43.84      4.54 o
  -5  10   1        8.90        6.71      2.95 o
  -4  10   1      137.40      123.83      4.54 o
  -3  10   1        9.72       16.14      3.08 o
  -2  10   1       83.16       84.55      3.37 o
  -1  10   1       80.29       90.25      3.57 o
   0  10   1       18.18       23.39      1.87 o
   1  10   1      248.12      253.79      4.96 o
   2  10   1      164.80      150.90      5.31 o
   3  10   1      113.10      114.38      3.57 o
   4  10   1        8.24        6.57      1.58 o
   5  10   1      192.31      182.86      5.89 o
   6  10   1        4.83        8.26      1.90 o
   7  10   1       22.56       24.61      3.49 o
   8  10   1       38.50       32.10      3.43 o
   9  10   1        9.79       10.52      3.52 o
  10  10   1        6.66        2.73      6.22 o
  11  10   1        0.54       10.61      6.29 o
  -7  11   1        6.33        4.04      5.00 o
  -6  11   1        0.13       -3.00      3.00 o
  -5  11   1       63.54       60.27      4.82 o
  -4  11   1       25.56       23.62      3.16 o
  -3  11   1      102.52      116.05      4.33 o
  -2  11   1       60.99       62.33      3.27 o
  -1  11   1      310.15      279.30      6.70 o
   0  11   1      204.83      194.44      5.76 o
   1  11   1       83.40       97.01      3.78 o
   2  11   1      147.14      154.36      4.64 o
   3  11   1       94.04      101.44      3.83 o
   4  11   1       16.21       17.30      2.08 o
   5  11   1        1.52       -1.00      1.78 o
   6  11   1        3.61       -0.42      2.13 o
   7  11   1        0.84       -2.31      2.31 o
   8  11   1        0.00       -2.40      2.64 o
   9  11   1        1.83       -3.22      3.22 o
  10  11   1       13.28       23.79      6.65 o
  -7  12   1       12.45       13.01      5.28 o
  -6  12   1        1.47       -1.89      3.49 o
  -5  12   1       14.86       11.38      4.30 o
  -4  12   1       16.24       10.20      3.39 o
  -3  12   1       49.29       37.21      3.38 o
  -2  12   1       20.67       24.12      2.69 o
  -1  12   1       21.08       22.66      2.71 o
   0  12   1      104.24      102.94      4.56 o
   1  12   1        1.57       -1.54      2.15 o
   2  12   1      125.94      115.46      5.66 o
   3  12   1      397.83      403.13      9.15 o
   4  12   1      157.36      152.35      4.61 o
   5  12   1      160.12      160.24      6.05 o
   6  12   1        4.53        0.13      2.25 o
   7  12   1        0.53       -2.34      2.34 o
   8  12   1       10.59       15.17      3.62 o
   9  12   1        1.27       -2.29      4.32 o
  10  12   1        5.04       15.59      6.12 o
  -6  13   1        0.00        1.97      3.93 o
  -5  13   1       16.70       12.45      3.98 o
  -4  13   1       41.32       43.16      4.25 o
  -3  13   1       26.95       19.53      3.59 o
  -2  13   1       86.40       69.69      4.54 o
  -1  13   1        0.22       -2.15      2.15 o
   0  13   1       73.04       79.46      5.79 o
   1  13   1      108.35      114.93      6.89 o
   2  13   1      283.37      282.63     13.27 o
   3  13   1      442.48      423.54     10.08 o
   4  13   1        7.22        5.65      2.61 o
   5  13   1        4.50        0.07      2.59 o
   6  13   1       10.64        7.87      3.07 o
   7  13   1        9.18        3.71      2.90 o
   8  13   1        2.26       -0.20      3.26 o
   9  13   1       31.84       31.65      6.82 o
  10  13   1        3.16        1.63     10.35 o
  -6  14   1        1.17        1.26      5.17 o
  -5  14   1        4.06        4.71      4.28 o
  -4  14   1        0.62       -3.21      3.21 o
  -3  14   1       15.29       16.59      3.52 o
  -2  14   1       27.08       21.33      3.55 o
  -1  14   1        3.94        5.84      2.86 o
   0  14   1       15.04       12.73      3.07 o
   1  14   1      138.77      144.42     10.64 o
   2  14   1       17.31       14.42      3.51 o
   3  14   1       12.96       17.54      3.62 o
   4  14   1        3.38       -0.82      2.61 o
   5  14   1        4.90        2.62      2.87 o
   6  14   1        4.35        1.79      3.18 o
   7  14   1        0.09       -1.26      3.90 o
   8  14   1       26.94       24.62      5.11 o
   9  14   1        0.29       -6.59      8.82 o
  -5  15   1        2.71        5.19      4.28 o
  -4  15   1        0.06       -2.74      3.45 o
  -3  15   1        1.39       -2.23      3.21 o
  -2  15   1       20.06       23.05      3.81 o
  -1  15   1        8.72        8.78      3.23 o
   0  15   1       25.11       20.32      3.94 o
   1  15   1       55.72       55.00      4.87 o
   2  15   1        3.94        3.80      3.21 o
   3  15   1       65.46       67.58      5.16 o
   4  15   1      112.50      109.56      5.52 o
   5  15   1       30.52       36.32      4.08 o
   6  15   1      109.56      123.91      6.31 o
   7  15   1        9.43       17.13      4.00 o
   8  15   1        5.28       14.30      5.95 o
   9  15   1        0.54       -4.82      5.87 o
  -4  16   1        1.90        7.34      4.26 o
  -3  16   1        0.88        0.44      3.51 o
  -2  16   1        1.13        0.28      3.28 o
  -1  16   1        5.35        4.30      3.36 o
   0  16   1        2.66       -0.28      3.40 o
   1  16   1       61.18       55.00      5.23 o
   2  16   1        5.37        3.73      4.76 o
   3  16   1       10.58        3.93      3.38 o
   4  16   1       47.41       39.68      4.26 o
   5  16   1        1.48        3.26      3.16 o
   6  16   1       13.38       17.67      4.03 o
   7  16   1        0.12       -2.76      5.61 o
   8  16   1        6.83       18.70      6.62 o
  -3  17   1        0.04       -3.75      3.75 o
  -2  17   1        3.40        7.01      5.28 o
  -1  17   1        4.33        6.33      3.69 o
   0  17   1        1.55       10.25      6.60 o
   1  17   1       12.14       13.51      4.21 o
   2  17   1        7.81        3.11      3.82 o
   3  17   1        0.16        2.29      3.53 o
   4  17   1        0.10        1.28      5.13 o
   5  17   1        5.68       10.58      3.60 o
   6  17   1        0.52       -0.24     10.56 o
   7  17   1        1.37        0.47      5.77 o
  -2  18   1        0.74        4.02      4.12 o
  -1  18   1        3.44        3.35      4.82 o
   0  18   1        4.14        4.67      4.46 o
   1  18   1        2.10       -0.27      3.85 o
   2  18   1        0.10        1.91      7.02 o
   3  18   1        2.61        5.15      4.04 o
   4  18   1        1.21        4.95      4.43 o
   5  18   1        0.25       -4.46      5.05 o
   6  18   1        1.31       -0.11      5.50 o
   0  19   1        0.09        0.13      8.98 o
   1  19   1        3.12       -5.39      5.39 o
   2  19   1        1.15        5.36      5.89 o
   3  19   1        0.02       -0.48      7.95 o
   4  19   1        2.35        2.51      5.81 o
   5  19   1        4.51        1.94      5.71 o
  -4 -18   2        0.44       -2.91      7.02 o
  -3 -18   2        0.38        2.83      8.92 o
  -2 -18   2        2.02        6.86      9.00 o
  -1 -18   2        0.03        2.38      8.72 o
  -6 -17   2        0.04        1.94      5.74 o
  -5 -17   2        0.59       -0.40      5.26 o
  -4 -17   2        2.47        3.22      5.19 o
  -3 -17   2        7.24        0.32      7.99 o
  -2 -17   2        4.87       17.96      7.95 o
  -1 -17   2        2.33        8.68      8.36 o
   0 -17   2        0.01       -1.57      7.91 o
   1 -17   2        0.34       -6.10      8.07 o
  -7 -16   2        3.34        0.48      5.66 o
  -6 -16   2       11.51       11.24      9.16 o
  -5 -16   2       12.63       15.99      8.38 o
  -4 -16   2       64.20       56.75      7.05 o
  -3 -16   2        4.57       10.41      7.87 o
  -2 -16   2        0.72       -6.42      6.42 o
  -1 -16   2        0.39        4.76      7.63 o
   0 -16   2       45.19       58.37     10.78 o
   1 -16   2        1.58        9.69      7.75 o
   2 -16   2        0.15       -1.73      5.21 o
   3 -16   2        1.78       -4.72      8.48 o
  -8 -15   2        0.04       -5.49      5.49 o
  -7 -15   2       14.13       11.51      6.78 o
  -6 -15   2        4.78        1.87     13.36 o
  -5 -15   2       33.73       29.31      6.80 o
  -4 -15   2       83.87       97.23     10.64 o
  -3 -15   2        0.21        2.02      4.40 o
  -2 -15   2        0.02        1.59      3.21 o
  -1 -15   2        8.42        6.37      3.67 o
   0 -15   2       34.59       36.17      4.80 o
   1 -15   2        1.32        3.16      3.20 o
   2 -15   2       13.28       16.68      4.83 o
   3 -15   2        3.79        9.97      6.12 o
   4 -15   2        9.90       11.27     11.91 o
  -8 -14   2        1.40        2.83      5.51 o
  -7 -14   2       57.09       54.47      6.11 o
  -6 -14   2       99.04       95.00      8.36 o
  -5 -14   2       70.13       67.34      9.08 o
  -4 -14   2       22.47       20.63      3.60 o
  -3 -14   2       49.03       48.19      4.74 o
  -2 -14   2        1.85       -1.28      3.07 o
  -1 -14   2        1.06        0.61      3.21 o
   0 -14   2        0.06       -3.09      3.09 o
   1 -14   2       21.44       13.95      3.43 o
   2 -14   2       13.20       14.83      3.49 o
   3 -14   2        3.27        6.28      3.50 o
   4 -14   2        2.44        6.40      4.50 o
   5 -14   2        0.03        2.69      6.54 o
  -9 -13   2        0.63        3.43      5.97 o
  -8 -13   2       31.70       32.02     11.71 o
  -7 -13   2       28.71       18.02      6.63 o
  -6 -13   2        3.80        4.90      4.18 o
  -5 -13   2       27.93       32.99      5.67 o
  -4 -13   2      125.96      147.87      7.67 o
  -3 -13   2      137.59      141.28      7.80 o
  -2 -13   2        3.73        1.24      2.98 o
  -1 -13   2        8.28       14.38      3.37 o
   0 -13   2       54.12       41.92      4.35 o
   1 -13   2        5.75        8.85      3.00 o
   2 -13   2        0.05       -2.74      2.74 o
   3 -13   2        1.12       -2.97      2.97 o
   4 -13   2       36.60       43.94      4.83 o
   5 -13   2        7.48        6.99      4.80 o
  -9 -12   2        5.84        5.88     11.52 o
  -8 -12   2       32.24       26.73      5.65 o
  -7 -12   2        2.32       -2.40      7.43 o
  -6 -12   2       25.08       25.07      3.69 o
  -5 -12   2      138.22      139.19      6.06 o
  -4 -12   2        6.10       13.61      3.12 o
  -3 -12   2       28.93       17.65      3.33 o
  -2 -12   2      137.62      128.26      6.12 o
  -1 -12   2      109.83      126.05      6.09 o
   0 -12   2       13.50        9.26      2.58 o
   1 -12   2        0.49       -1.50      2.54 o
   2 -12   2       45.93       31.17      3.34 o
   3 -12   2       13.99       16.73      4.04 o
   4 -12   2       43.12       36.72      4.23 o
   5 -12   2        1.95        4.57      3.64 o
   6 -12   2        7.64       -0.44      4.57 o
 -10 -11   2        4.82       -4.53      5.25 o
  -9 -11   2        6.08        1.16      4.36 o
  -8 -11   2       13.60       10.12      4.33 o
  -7 -11   2        4.85       -1.23      2.72 o
  -6 -11   2      100.48       87.96      4.89 o
  -5 -11   2      317.11      311.94      8.57 o
  -4 -11   2        4.00        5.58      2.31 o
  -3 -11   2       17.28       23.11      2.59 o
  -2 -11   2      139.27      150.53      4.48 o
  -1 -11   2      177.08      209.58      5.25 o
   0 -11   2      145.56      153.99      4.45 o
   1 -11   2       32.07       29.73      2.60 o
   2 -11   2       77.51       70.25      4.14 o
   3 -11   2       17.14       12.40      2.90 o
   4 -11   2        7.02        8.26      3.27 o
   5 -11   2        0.97       -0.45      3.27 o
   6 -11   2       10.11        3.69      3.88 o
   7 -11   2       13.68       16.09      5.29 o
 -10 -10   2        0.62        3.98      5.51 o
  -9 -10   2       24.82       20.53      4.90 o
  -8 -10   2       18.73       13.47      4.26 o
  -7 -10   2        4.59       -1.85      2.40 o
  -6 -10   2       54.43       51.07      3.90 o
  -5 -10   2       16.40        9.48      2.41 o
  -4 -10   2       21.93       23.64      2.06 o
  -3 -10   2       12.75       11.56      1.88 o
  -2 -10   2      122.06      112.61      3.71 o
  -1 -10   2       50.20       53.15      2.63 o
   0 -10   2       63.89       63.72      2.60 o
   1 -10   2        7.91        6.13      1.58 o
   2 -10   2       80.26       71.48      3.13 o
   3 -10   2       69.01       56.84      3.76 o
   4 -10   2       64.26       52.51      3.97 o
   5 -10   2        9.55       11.79      3.57 o
   6 -10   2        6.52        4.88      3.57 o
   7 -10   2        0.28       -3.66      3.66 o
 -10  -9   2        0.25       -1.58      5.03 o
  -9  -9   2        0.64       -3.64      3.80 o
  -8  -9   2        0.11       -0.81      2.50 o
  -7  -9   2        2.35       -1.09      2.23 o
  -6  -9   2       36.54       35.55      2.77 o
  -5  -9   2       80.95       79.44      2.98 o
  -4  -9   2       57.73       56.65      2.44 o
  -3  -9   2      104.20      102.42      3.33 o
  -2  -9   2       20.31       20.68      1.81 o
  -1  -9   2      515.19      533.02      8.79 o
   0  -9   2       20.20       16.59      1.62 o
   1  -9   2        1.86       -1.21      1.21 o
   2  -9   2        2.17        0.03      1.48 o
   3  -9   2        0.08       -1.75      1.75 o
   4  -9   2        2.29       -1.24      2.50 o
   5  -9   2       54.51       42.52      3.97 o
   6  -9   2        8.95       -3.22      3.22 o
   7  -9   2       44.86       52.60      5.47 o
   8  -9   2        0.58       -3.58      4.15 o
 -11  -8   2       21.02       20.80     10.19 o
 -10  -8   2        7.58        1.06      5.07 o
  -9  -8   2        0.49        0.39      5.58 o
  -8  -8   2        0.75        2.38      2.44 o
  -7  -8   2       28.70       27.16      2.97 o
  -6  -8   2       90.92       89.31      3.25 o
  -5  -8   2       87.67       92.26      3.05 o
  -4  -8   2        3.98        4.01      1.35 o
  -3  -8   2      417.11      405.76      7.45 o
  -2  -8   2        3.20        2.47      1.22 o
  -1  -8   2      152.35      151.81      3.74 o
   0  -8   2      143.09      153.03      3.54 o
   1  -8   2        2.64        2.66      1.18 o
   2  -8   2       10.30        6.58      1.48 o
   3  -8   2       22.13       16.60      2.45 o
   4  -8   2      198.30      184.83      5.37 o
   5  -8   2       88.32       76.11      4.44 o
   6  -8   2        1.66        0.70      3.37 o
   7  -8   2       61.99       64.29      5.38 o
   8  -8   2        0.41       -0.41      4.17 o
 -11  -7   2       15.64       18.60      6.80 o
 -10  -7   2        3.81        3.65      4.33 o
  -9  -7   2        3.97        3.15      3.64 o
  -8  -7   2       65.93       63.01      3.50 o
  -7  -7   2      123.72      123.40      7.92 o
  -6  -7   2       72.19       80.31      2.80 o
  -5  -7   2       42.87       40.43      3.30 o
  -4  -7   2        0.06        0.21      1.02 o
  -3  -7   2      137.17      126.02      3.29 o
  -2  -7   2       68.49       70.77      2.40 o
  -1  -7   2      776.87      883.57     12.62 o
   0  -7   2     1132.47     1258.44     14.18 o
   1  -7   2       10.22        7.38      1.18 o
   2  -7   2        7.52       14.06      1.47 o
   3  -7   2      719.54      678.20      9.51 o
   4  -7   2       54.66       49.09      2.70 o
   5  -7   2        8.76        9.54      2.98 o
   6  -7   2       29.69       27.81      3.70 o
   7  -7   2        0.52        0.71      3.46 o
   8  -7   2       69.93       81.14      6.06 o
   9  -7   2        4.42        7.06      4.65 o
 -11  -6   2        4.49       10.38      6.04 o
 -10  -6   2       14.48       11.64      4.63 o
  -9  -6   2       30.79       30.94      4.07 o
  -8  -6   2        0.99       -1.93      1.93 o
  -7  -6   2        5.84        6.09      2.05 o
  -6  -6   2       96.09      102.29      3.12 o
  -5  -6   2       41.56       56.40      2.32 o
  -4  -6   2      224.63      233.89      4.59 o
  -3  -6   2      146.81      148.81      3.25 o
  -2  -6   2      128.82      123.38      2.78 o
  -1  -6   2      197.17      220.96      3.94 o
   0  -6   2     2378.83     2487.92     26.33 o
   1  -6   2      423.99      459.91      5.82 o
   2  -6   2      101.21      109.27      2.78 o
   3  -6   2      256.92      267.75      4.82 o
   4  -6   2      201.71      225.10      5.23 o
   5  -6   2      110.50      109.53      4.05 o
   6  -6   2      153.65      155.17      6.22 o
   7  -6   2       16.86        8.72      3.76 o
   8  -6   2       58.14       61.52      5.57 o
   9  -6   2        0.09       -2.85      3.89 o
 -11  -5   2        6.92        6.93      5.62 o
 -10  -5   2       12.24       18.30      5.03 o
  -9  -5   2       38.72       45.60      4.32 o
  -8  -5   2       54.10       58.05      3.83 o
  -7  -5   2       27.90       25.74      2.05 o
  -6  -5   2       90.70       90.50      2.89 o
  -5  -5   2       26.00       31.59      1.90 o
  -4  -5   2      626.62      649.92      9.05 o
  -3  -5   2        0.00        0.38      0.75 o
  -2  -5   2      688.62      634.02     14.13 o
  -1  -5   2      691.10      692.65      9.09 o
   0  -5   2     6938.64     7211.64     73.41 o
   1  -5   2        2.11        2.66      0.86 o
   2  -5   2      457.93      476.24      5.97 o
   3  -5   2      361.23      362.38      5.66 o
   4  -5   2      121.64      124.04      3.31 o
   5  -5   2       15.67       16.81      2.18 o
   6  -5   2        8.06       10.72      2.64 o
   7  -5   2      410.13      463.07     12.32 o
   8  -5   2       27.53       28.38      4.44 o
   9  -5   2       28.72       32.99      4.88 o
 -11  -4   2       11.34        4.78      5.75 o
 -10  -4   2      109.59      116.71      7.52 o
  -9  -4   2        0.02        2.40      2.75 o
  -8  -4   2      110.06      113.97      4.67 o
  -7  -4   2       42.60       45.66      2.37 o
  -6  -4   2      133.30      135.22      4.26 o
  -5  -4   2        6.53        6.80      1.40 o
  -4  -4   2      152.94      169.34      4.12 o
  -3  -4   2        5.17        3.36      0.79 o
  -2  -4   2      817.18      792.72      9.01 o
  -1  -4   2        3.52        3.26      0.57 o
   0  -4   2       11.93       14.98      0.78 o
   1  -4   2      888.28      859.78      9.21 o
   2  -4   2        0.65        1.81      0.79 o
   3  -4   2       51.75       57.25      1.84 o
   4  -4   2       99.61      107.78      2.92 o
   5  -4   2      134.41      122.23      3.14 o
   6  -4   2       74.95       71.85      3.43 o
   7  -4   2      276.09      298.52     10.10 o
   8  -4   2       14.35       10.41      3.77 o
   9  -4   2        0.04       -1.24      3.61 o
  10  -4   2        0.20       -4.14      4.14 o
 -11  -3   2       14.14       19.77      6.46 o
 -10  -3   2        1.38        5.58      4.37 o
  -9  -3   2       18.71       26.87      3.61 o
  -8  -3   2       63.97       74.59      3.98 o
  -7  -3   2        1.97        0.92      1.51 o
  -6  -3   2       32.02       33.18      1.90 o
  -5  -3   2       54.64       43.28      1.82 o
  -4  -3   2       16.26       24.19      1.17 o
  -3  -3   2        1.74        1.50      0.64 o
  -2  -3   2      793.87      760.32      8.88 o
  -1  -3   2        0.24        0.46      0.44 o
   0  -3   2      834.12      761.91      7.27 o
   1  -3   2      203.31      201.89      2.64 o
   2  -3   2      515.28      512.95      5.44 o
   3  -3   2        2.37        4.25      0.87 o
   4  -3   2      137.45      160.80      3.26 o
   5  -3   2      220.75      222.47      4.19 o
   6  -3   2       90.86       90.41      3.60 o
   7  -3   2        0.25        2.87      2.27 o
   8  -3   2        0.29        2.63      3.17 o
   9  -3   2        1.86        0.45      3.61 o
  10  -3   2        0.16       -2.35      3.94 o
 -11  -2   2        0.02        3.42      5.72 o
 -10  -2   2        1.14       -5.29      5.29 o
  -9  -2   2       21.25       26.82      4.71 o
  -8  -2   2       47.38       41.99      3.39 o
  -7  -2   2        2.71        4.34      1.61 o
  -6  -2   2      153.96      146.64      4.39 o
  -5  -2   2      527.36      572.48      7.75 o
  -4  -2   2      507.65      564.98      6.56 o
  -3  -2   2      101.14      105.18      1.80 o
  -2  -2   2      731.55      694.16      7.62 o
  -1  -2   2     3881.79     3884.93     44.77 o
   0  -2   2       68.31       74.59      1.17 o
   1  -2   2      774.54      806.30      7.98 o
   2  -2   2      565.77      567.59      6.04 o
   3  -2   2       36.46       41.49      1.32 o
   4  -2   2       27.80       27.81      1.26 o
   5  -2   2       12.82       15.76      1.68 o
   6  -2   2        3.23        5.40      1.82 o
   7  -2   2      155.17      163.25      5.09 o
   8  -2   2       26.33       28.17      3.81 o
   9  -2   2       28.43       31.29      4.70 o
  10  -2   2        0.75        4.56      3.98 o
 -11  -1   2        0.00        4.87      5.55 o
 -10  -1   2        3.25       -1.85      4.08 o
  -9  -1   2       44.45       44.62      4.24 o
  -8  -1   2       30.21       33.31      4.36 o
  -7  -1   2       36.41       39.05      1.86 o
  -6  -1   2        3.14        3.80      1.33 o
  -5  -1   2       43.71       40.91      1.76 o
  -4  -1   2      931.07      947.11     10.75 o
  -3  -1   2     2258.19     2255.62     20.32 o
  -2  -1   2    11434.19    11040.74    100.62 o
  -1  -1   2       23.36       28.22      0.65 o
   0  -1   2     1711.64     1653.55     16.21 o
   1  -1   2     2003.53     1935.66     20.38 o
   2  -1   2     3470.70     3349.42     31.13 o
   3  -1   2       24.92       26.49      0.87 o
   4  -1   2      139.01      139.96      2.86 o
   5  -1   2       73.63       71.64      2.30 o
   6  -1   2       29.24       27.52      2.25 o
   7  -1   2       11.02       14.06      2.33 o
   8  -1   2      109.86      111.28      5.56 o
   9  -1   2        1.05        1.43      3.16 o
  10  -1   2        3.37        7.51      4.51 o
 -11   0   2        0.32        8.91      8.32 o
 -10   0   2        0.07       -1.67      4.84 o
  -9   0   2       34.86       33.26      3.63 o
  -8   0   2       51.63       47.32      3.48 o
  -7   0   2       76.76       75.52      2.87 o
  -6   0   2      149.38      161.32      3.19 o
  -5   0   2       14.93       19.37      1.31 o
  -4   0   2       81.11       82.11      2.00 o
  -3   0   2      207.73      213.61      2.65 o
  -2   0   2    23937.01    22373.37    195.67 o
  -1   0   2      213.06      214.61      2.45 o
   0   0   2        3.04        3.94      0.20 o
   1   0   2      687.96      640.40      5.72 o
   2   0   2     2360.47     2302.09     20.66 o
   3   0   2       68.08       67.08      1.45 o
   4   0   2      431.47      446.52      5.65 o
   5   0   2      400.46      428.48      6.91 o
   6   0   2      130.21      130.68      4.00 o
   7   0   2        0.26       -0.74      1.82 o
   8   0   2       78.27       73.82      4.23 o
   9   0   2       18.27       13.76      3.62 o
  10   0   2        0.30        0.67      3.67 o
  11   0   2        4.32       12.15      5.33 o
 -11   1   2        0.03        5.10      8.23 o
 -10   1   2        2.89       -0.30      4.47 o
  -9   1   2        0.08       -2.60      2.60 o
  -8   1   2        0.51       -0.61      2.32 o
  -7   1   2      109.84      106.72      3.40 o
  -6   1   2        3.43        2.79      1.35 o
  -5   1   2       80.09       65.33      2.77 o
  -4   1   2      151.20      141.71      2.31 o
  -3   1   2      738.57      697.57      6.94 o
  -2   1   2     5136.09     4870.35     42.90 o
  -1   1   2     2559.02     2447.86     21.22 o
   1   1   2        7.99       14.67      0.49 o
   2   1   2     1226.14     1252.63     11.53 o
   3   1   2     1548.74     1576.51     13.47 o
   4   1   2      467.22      494.76      5.22 o
   5   1   2        5.58        9.79      1.02 o
   6   1   2        6.54        8.03      1.71 o
   7   1   2      110.95      114.49      4.03 o
   8   1   2      139.00      145.40      6.09 o
   9   1   2       13.67        9.58      3.51 o
  10   1   2        0.05       -2.53      3.45 o
  11   1   2        1.31        0.18      6.84 o
 -11   2   2        0.67        8.43      6.07 o
 -10   2   2        0.28       -0.64      6.12 o
  -9   2   2        0.97        0.54      3.41 o
  -8   2   2        2.73       -2.21      2.21 o
  -7   2   2        3.43        1.75      1.78 o
  -6   2   2      245.20      276.72      5.11 o
  -5   2   2      159.82      169.51      3.76 o
  -4   2   2      377.86      368.70      5.09 o
  -3   2   2      159.58      156.94      2.26 o
  -2   2   2      695.66      675.40      6.31 o
  -1   2   2     7736.77     7191.76     65.91 o
   0   2   2       28.92        9.49      0.61 o
   1   2   2     2077.33     2070.86     20.30 o
   2   2   2    26145.89    25202.28    229.63 o
   3   2   2     1013.54     1040.60      9.95 o
   4   2   2      880.61      894.50      9.40 o
   5   2   2       57.45       64.01      1.90 o
   6   2   2      538.63      580.00      8.16 o
   7   2   2        6.66       11.30      2.10 o
   8   2   2       10.92        8.37      2.43 o
   9   2   2       11.42        6.08      3.55 o
  10   2   2        0.89       -2.87      3.38 o
  11   2   2        3.31        4.86      5.08 o
 -10   3   2       22.35       16.32      5.94 o
  -9   3   2        0.42       -0.84      3.60 o
  -8   3   2       15.63       14.34      2.89 o
  -7   3   2       27.46       23.84      2.51 o
  -6   3   2       68.36       84.03      2.85 o
  -5   3   2      349.34      398.07      6.17 o
  -4   3   2       23.07       21.36      1.07 o
  -3   3   2     1035.43     1103.31     11.55 o
  -2   3   2       34.91       34.57      1.09 o
  -1   3   2        8.01       16.18      0.57 o
   0   3   2    12297.96    11523.77    116.52 o
   1   3   2    10237.44     9511.30    101.61 o
   2   3   2     5983.41     5777.86     50.80 o
   3   3   2       28.10       29.14      1.37 o
   4   3   2       31.69       30.71      1.31 o
   5   3   2      358.53      361.83      5.11 o
   6   3   2        0.03        0.35      1.33 o
   7   3   2       15.59       15.58      2.21 o
   8   3   2       37.70       46.18      3.17 o
   9   3   2        1.43       -0.04      3.06 o
  10   3   2        2.37        5.72      3.57 o
  11   3   2        2.72       -0.80      4.68 o
 -10   4   2       14.18       16.19      6.29 o
  -9   4   2        0.32       -3.47      3.47 o
  -8   4   2        1.61        2.80      2.55 o
  -7   4   2        5.98        7.15      2.74 o
  -6   4   2        0.53        0.28      1.46 o
  -5   4   2       81.91       87.83      2.77 o
  -4   4   2       11.63       22.51      1.65 o
  -3   4   2      329.20      353.28      5.47 o
  -2   4   2      738.56      720.14      7.45 o
  -1   4   2     2084.50     2030.81     19.12 o
   0   4   2    41790.00    38757.87    371.32 o
   1   4   2      825.29      841.36      9.64 o
   2   4   2      790.48      752.11      7.97 o
   3   4   2        3.82        4.81      0.98 o
   4   4   2      185.82      169.84      2.96 o
   5   4   2      171.26      179.83      3.50 o
   6   4   2       21.48       22.67      1.89 o
   7   4   2      157.72      160.86      4.32 o
   8   4   2       40.38       48.10      3.25 o
   9   4   2        3.76        6.22      3.19 o
  10   4   2        0.40       -3.36      3.36 o
  11   4   2        0.27        0.31      4.54 o
 -10   5   2       18.23       22.54      6.86 o
  -9   5   2       23.38       16.17      5.76 o
  -8   5   2       31.90       28.24      3.46 o
  -7   5   2       12.37       15.79      2.69 o
  -6   5   2       85.79       92.66      3.18 o
  -5   5   2       27.28       29.61      1.54 o
  -4   5   2       53.90       49.64      2.04 o
  -3   5   2     1221.51     1258.98     13.40 o
  -2   5   2       16.84       20.06      1.04 o
  -1   5   2        9.78       11.91      0.77 o
   0   5   2    34175.24    32130.52    376.75 o
   1   5   2     2448.99     2403.00     24.88 o
   2   5   2       29.91       21.32      0.95 o
   3   5   2     1008.00      977.60      9.96 o
   4   5   2       64.00       57.62      1.81 o
   5   5   2      226.69      234.23      4.22 o
   6   5   2       24.82       26.45      2.01 o
   7   5   2       31.84       32.30      2.59 o
   8   5   2       62.91       61.24      3.51 o
   9   5   2        0.13        0.12      3.06 o
  10   5   2        4.34       -1.64      3.56 o
  11   5   2        5.84        2.94      5.47 o
 -10   6   2       10.40        5.53      6.07 o
  -9   6   2        0.80        2.70      5.05 o
  -8   6   2        1.27        1.99      2.87 o
  -7   6   2       53.20       54.68      3.74 o
  -6   6   2        2.65        5.00      1.87 o
  -5   6   2        0.58       -0.05      1.42 o
  -4   6   2       13.72       11.28      1.49 o
  -3   6   2      760.12      807.07      9.80 o
  -2   6   2      192.75      184.48      3.04 o
  -1   6   2       78.20       88.81      1.74 o
   0   6   2     2912.74     2990.33     28.06 o
   1   6   2        1.25       -0.65      0.65 o
   2   6   2      129.15      121.13      2.39 o
   3   6   2        2.51        6.19      0.98 o
   4   6   2      129.75      125.58      2.74 o
   5   6   2      102.76      109.18      3.05 o
   6   6   2       65.23       68.22      2.76 o
   7   6   2        0.34       -1.30      1.73 o
   8   6   2       15.10       20.00      2.68 o
   9   6   2       51.32       52.76      4.53 o
  10   6   2       15.74       14.59      4.08 o
  11   6   2        3.84        1.04      4.80 o
  -9   7   2        0.06        8.38      5.82 o
  -8   7   2       28.50       33.18      5.65 o
  -7   7   2       58.69       57.71      3.99 o
  -6   7   2        2.13        2.98      2.27 o
  -5   7   2        1.69        3.01      1.63 o
  -4   7   2      235.09      266.64      4.98 o
  -3   7   2      300.22      309.81      5.23 o
  -2   7   2       27.18       32.37      1.55 o
  -1   7   2       88.44       90.65      2.15 o
   0   7   2     2948.91     2812.30     27.97 o
   1   7   2      136.93      147.16      2.67 o
   2   7   2      404.49      400.81      6.48 o
   3   7   2        0.25        1.75      1.04 o
   4   7   2        0.09        1.40      1.17 o
   5   7   2      229.47      258.25      4.78 o
   6   7   2       13.95       14.52      1.92 o
   7   7   2        6.71        5.14      1.98 o
   8   7   2      131.76      143.13      5.49 o
   9   7   2       39.38       50.64      4.04 o
  10   7   2      142.84      149.82      7.15 o
  11   7   2        3.14        0.65      5.82 o
  -9   8   2        0.15       -3.87      5.48 o
  -8   8   2        6.32       -0.55      3.42 o
  -7   8   2       10.87        7.08      3.04 o
  -6   8   2       27.11       17.43      2.80 o
  -5   8   2       26.33       38.53      2.65 o
  -4   8   2       21.48       24.02      2.06 o
  -3   8   2      364.97      394.11      6.33 o
  -2   8   2      819.40      824.51     10.74 o
  -1   8   2     1264.43     1266.91     14.42 o
   0   8   2      268.06      274.72      4.66 o
   1   8   2      242.94      256.29      4.54 o
   2   8   2       59.31       53.00      2.00 o
   3   8   2     1391.15     1520.10     20.44 o
   4   8   2      137.68      121.82      3.24 o
   5   8   2      533.93      568.55      8.82 o
   6   8   2        5.34        7.55      1.81 o
   7   8   2      107.61      109.92      4.05 o
   8   8   2        3.84        3.08      2.55 o
   9   8   2       21.57       30.01      3.62 o
  10   8   2       54.30       68.18      4.90 o
  11   8   2        9.90        8.60      5.98 o
  -9   9   2        0.62       -2.93      5.44 o
  -8   9   2        3.42        7.59      6.22 o
  -7   9   2        0.63       -3.13      3.21 o
  -6   9   2       30.13       29.81      3.35 o
  -5   9   2       24.65       27.54      3.01 o
  -4   9   2       54.46       64.88      3.27 o
  -3   9   2        6.53        7.00      1.55 o
  -2   9   2        0.09       -0.46      1.19 o
  -1   9   2      300.01      299.44      5.12 o
   0   9   2       21.33       23.29      1.58 o
   1   9   2     2413.64     2472.74     41.08 o
   2   9   2      329.84      317.90      5.49 o
   3   9   2      142.16      120.21      3.49 o
   4   9   2      207.45      203.55      6.51 o
   5   9   2        0.02       -0.38      1.43 o
   6   9   2       46.64       44.31      2.75 o
   7   9   2      230.07      236.34      6.05 o
   8   9   2       56.65       54.03      3.86 o
   9   9   2        7.85       15.42      3.59 o
  10   9   2       37.95       42.69      4.36 o
  11   9   2       29.51       18.46      9.36 o
  -8  10   2        3.29       -0.63     12.47 o
  -7  10   2       12.06        9.88      4.15 o
  -6  10   2       12.09        7.12      3.27 o
  -5  10   2       43.27       42.03      3.93 o
  -4  10   2      124.76      126.38      4.57 o
  -3  10   2       58.41       58.16      2.99 o
  -2  10   2       61.37       61.28      2.69 o
  -1  10   2       41.43       38.26      2.16 o
   0  10   2      826.65      827.29     10.92 o
   1  10   2     1184.78     1169.38     21.87 o
   2  10   2      570.41      577.04      9.46 o
   3  10   2        5.55        4.37      1.57 o
   4  10   2       29.37       33.39      2.28 o
   5  10   2       15.61       17.21      1.92 o
   6  10   2       21.94       24.23      2.43 o
   7  10   2        0.72        0.98      2.15 o
   8  10   2       35.26       41.33      4.84 o
   9  10   2        0.88        0.92      3.24 o
  10  10   2       25.29       27.21      4.02 o
  11  10   2       19.03       11.90      7.41 o
  -8  11   2       25.25       25.67      6.85 o
  -7  11   2        6.04       11.10      4.05 o
  -6  11   2        0.38       -1.18      3.19 o
  -5  11   2       33.97       29.47      3.47 o
  -4  11   2       33.65       30.86      3.20 o
  -3  11   2        0.34       -2.02      2.02 o
  -2  11   2       26.39       20.72      2.40 o
  -1  11   2       38.60       40.46      2.53 o
   0  11   2      586.45      611.04     10.14 o
   1  11   2      244.71      239.45      9.34 o
   2  11   2        0.60        1.22      1.94 o
   3  11   2       90.23       91.42      5.78 o
   4  11   2      283.68      295.28      6.96 o
   5  11   2        0.17       -0.72      1.86 o
   6  11   2       25.71       22.16      2.53 o
   7  11   2        2.16       -1.67      2.23 o
   8  11   2        0.38       -0.91      2.81 o
   9  11   2        0.39       -3.90      4.07 o
  10  11   2        0.08        6.05      4.65 o
  -7  12   2        2.94        0.20      5.33 o
  -6  12   2        7.81        6.44      3.63 o
  -5  12   2        0.78       -0.47      3.07 o
  -4  12   2        6.53        0.07      2.47 o
  -3  12   2       31.53       33.59      3.87 o
  -2  12   2       29.34       29.19      2.96 o
  -1  12   2       22.00       31.48      2.83 o
   0  12   2       26.88       34.63      2.76 o
   1  12   2      386.32      375.90      8.86 o
   2  12   2       45.29       41.25      3.18 o
   3  12   2        2.33       -0.88      2.11 o
   4  12   2       16.61       18.88      2.43 o
   5  12   2        0.67       -0.07      2.06 o
   6  12   2       34.19       31.37      3.15 o
   7  12   2       17.10       15.60      3.24 o
   8  12   2        2.27       -0.95      2.97 o
   9  12   2        4.87        6.16      3.71 o
  10  12   2        2.03       -0.19      5.55 o
  -7  13   2        2.17       -1.80     10.35 o
  -6  13   2        9.97       12.21      4.16 o
  -5  13   2       24.84       26.26      4.16 o
  -4  13   2       43.26       35.54      4.12 o
  -3  13   2       28.02       30.85      3.35 o
  -2  13   2       71.16       62.76      3.79 o
  -1  13   2        0.07        1.81      2.24 o
   0  13   2       49.71       53.12      3.46 o
   1  13   2       36.39       39.41      3.79 o
   2  13   2      599.68      601.45     14.34 o
   3  13   2       81.34       77.46      4.31 o
   4  13   2       70.68       68.97      3.78 o
   5  13   2       16.01       17.94      3.11 o
   6  13   2       21.33       19.36      3.37 o
   7  13   2        7.06        9.59      3.26 o
   8  13   2        6.75        8.87      3.56 o
   9  13   2        1.38        1.65      3.50 o
  10  13   2        2.79        5.96      6.78 o
  -6  14   2        0.01       -2.90      4.48 o
  -5  14   2        1.47        0.53      3.75 o
  -4  14   2       14.71       19.00      4.15 o
  -3  14   2       18.75       13.80      3.44 o
  -2  14   2       75.89       67.24      4.67 o
  -1  14   2        2.04        1.36      2.38 o
   0  14   2       32.47       32.88      3.09 o
   1  14   2       55.31       68.09      4.16 o
   2  14   2       69.24       69.51      4.22 o
   3  14   2      209.47      194.72      6.61 o
   4  14   2       75.26       82.63      4.72 o
   5  14   2       42.07       51.81      4.24 o
   6  14   2        1.87        1.57      2.87 o
   7  14   2       10.95        4.45      3.13 o
   8  14   2       16.31       10.20      3.79 o
   9  14   2        3.98        0.37      4.38 o
  -5  15   2        2.23        6.58      4.61 o
  -4  15   2        3.89        4.38      3.60 o
  -3  15   2        0.12       -1.68      3.50 o
  -2  15   2       26.41       28.40      3.94 o
  -1  15   2        9.10        5.17      3.02 o
   0  15   2      117.84      111.31      7.27 o
   1  15   2        3.23        8.26      3.85 o
   2  15   2       40.80       44.10      4.56 o
   3  15   2        9.13        6.18      3.38 o
   4  15   2       32.19       36.09      3.93 o
   5  15   2        0.12        0.45      3.84 o
   6  15   2       20.14       18.73      3.84 o
   7  15   2        5.12        0.36      3.22 o
   8  15   2        8.01       10.42      4.54 o
   9  15   2        3.61        2.01      5.92 o
  -4  16   2        6.38        5.38      3.99 o
  -3  16   2        0.62        0.23      3.36 o
  -2  16   2        0.32       -1.46      3.22 o
  -1  16   2        2.22        5.61      3.20 o
   0  16   2       11.48       12.29      3.75 o
   1  16   2       10.18       16.74      3.93 o
   2  16   2       15.76       17.30      3.91 o
   3  16   2       17.81       16.87      4.07 o
   4  16   2        4.61        5.84      3.45 o
   5  16   2       19.69       21.55      3.85 o
   6  16   2        3.15        6.28      3.67 o
   7  16   2        0.66        0.83      3.54 o
   8  16   2       57.16       67.88     11.20 o
  -3  17   2        8.93       13.88      4.41 o
  -2  17   2        0.63        6.54      3.70 o
  -1  17   2        1.10        1.11      3.33 o
   0  17   2        0.89        1.06      3.49 o
   1  17   2       17.81       24.55      4.39 o
   2  17   2        7.62        5.56      3.74 o
   3  17   2       13.77       12.60      3.98 o
   4  17   2        2.83       -0.24      3.54 o
   5  17   2        4.59        5.20      4.17 o
   6  17   2        0.48       -3.35      3.35 o
   7  17   2        0.36        4.24      4.61 o
   8  17   2        5.85        2.68      6.01 o
  -2  18   2       11.46       31.20      4.84 o
  -1  18   2        0.00       11.76      4.10 o
   0  18   2        0.46       -3.16      3.55 o
   1  18   2        0.04        2.07      3.79 o
   2  18   2       19.76       30.78      5.08 o
   3  18   2        9.73        6.33      4.01 o
   4  18   2        0.02       -3.13      3.81 o
   5  18   2        0.46        0.47      3.30 o
   6  18   2        4.27       -1.14      4.27 o
   7  18   2        0.01        1.64      6.03 o
  -1  19   2        0.03        5.93      4.98 o
   0  19   2        5.85        9.92      4.63 o
   1  19   2        6.50       12.47      4.77 o
   2  19   2        1.17       -0.33      3.97 o
   3  19   2        1.33        2.69      4.17 o
   4  19   2       20.03       29.55      5.41 o
   5  19   2        4.72        3.50      5.74 o
  -5 -17   3        0.24       -5.14      5.14 o
  -4 -17   3        4.84       18.05      6.24 o
  -3 -17   3        0.64       -6.42      7.43 o
  -2 -17   3        3.21       13.32      8.68 o
  -1 -17   3        2.09        6.54      8.52 o
   0 -17   3        1.33        7.55      8.60 o
  -6 -16   3        0.26        3.21      5.36 o
  -5 -16   3        3.82        3.36      5.32 o
  -4 -16   3        1.23       10.18      5.48 o
  -3 -16   3        7.05       23.25      8.40 o
  -2 -16   3       15.17       12.07      7.67 o
  -1 -16   3        4.18        7.59      7.51 o
   0 -16   3        3.26       14.17      8.15 o
   1 -16   3        0.91       13.44      8.32 o
   2 -16   3        0.39       -3.95      5.51 o
  -7 -15   3        4.55       11.37      5.87 o
  -6 -15   3        0.14        4.57      5.09 o
  -5 -15   3        5.15        4.92      5.15 o
  -4 -15   3        0.43        2.36      8.62 o
  -3 -15   3        0.70        8.07      7.27 o
  -2 -15   3        1.19        0.04      6.62 o
  -1 -15   3       10.30       12.19      7.83 o
   0 -15   3        0.63       -1.01      6.38 o
   1 -15   3       12.08       14.09      8.44 o
   2 -15   3        1.07        0.75      5.33 o
   3 -15   3        0.26        0.08      5.91 o
  -8 -14   3        1.89        0.22      5.75 o
  -7 -14   3        5.53        1.52     11.50 o
  -6 -14   3       47.32       48.90     13.40 o
  -5 -14   3       20.58       13.25      5.28 o
  -4 -14   3       41.18       51.06     16.39 o
  -3 -14   3       13.93       13.20      7.23 o
  -2 -14   3        0.01        6.20      4.21 o
  -1 -14   3        8.81        3.80      3.34 o
   0 -14   3        5.98        4.37      3.37 o
   1 -14   3       63.76       59.41      5.55 o
   2 -14   3        1.59        9.01      5.13 o
   3 -14   3        1.41        4.15      7.08 o
   4 -14   3        7.75       15.84      6.82 o
  -9 -13   3        0.87        0.09      5.49 o
  -8 -13   3       51.85       54.30      6.29 o
  -7 -13   3       29.79       36.47      5.39 o
  -6 -13   3       96.68      103.85      8.36 o
  -5 -13   3      190.09      207.51     12.96 o
  -4 -13   3      125.55      121.43      5.97 o
  -3 -13   3        5.81        9.41      3.38 o
  -2 -13   3        9.55       10.00      3.20 o
  -1 -13   3       30.32       18.45      3.71 o
   0 -13   3       26.16       22.21      3.82 o
   1 -13   3       18.64       15.22      3.34 o
   2 -13   3        1.84       -2.69      2.69 o
   3 -13   3        0.13        5.68      3.32 o
   4 -13   3       14.29       12.57      5.71 o
   5 -13   3        1.47       -0.77      5.50 o
  -9 -12   3        0.00       -0.54      5.22 o
  -8 -12   3       20.03       29.01      5.28 o
  -7 -12   3        4.75       -1.53      3.79 o
  -6 -12   3        2.49       -4.02      7.04 o
  -5 -12   3        2.13        2.61      3.39 o
  -4 -12   3       47.52       59.04      4.17 o
  -3 -12   3       63.12       64.02      4.80 o
  -2 -12   3       20.26       25.54      3.48 o
  -1 -12   3        0.15        0.89      2.79 o
   0 -12   3       14.39       11.22      3.14 o
   1 -12   3       24.96       26.07      3.41 o
   2 -12   3       12.47        9.54      2.91 o
   3 -12   3       36.22       26.64      3.46 o
   4 -12   3        0.03        2.29      3.35 o
   5 -12   3        3.48       -4.08      4.08 o
   6 -12   3        1.14       -0.75      6.15 o
 -10 -11   3        1.99        7.12      5.65 o
  -9 -11   3       10.68        5.46      4.58 o
  -8 -11   3       24.12       26.93      5.12 o
  -7 -11   3        2.52       -0.20      3.75 o
  -6 -11   3       86.70       84.39      4.85 o
  -5 -11   3      362.44      375.25      9.74 o
  -4 -11   3     1271.98     1357.88     40.46 o
  -3 -11   3        0.24        3.67      2.42 o
  -2 -11   3      228.00      214.20      6.61 o
  -1 -11   3       25.61       25.98      2.87 o
   0 -11   3       10.22       10.15      2.22 o
   1 -11   3      151.18      154.78      6.13 o
   2 -11   3        5.00        2.65      2.31 o
   3 -11   3        0.43       -2.38      2.38 o
   4 -11   3       19.36       11.00      3.53 o
   5 -11   3       14.02       13.32      3.85 o
   6 -11   3        6.72        4.15      4.41 o
 -10 -10   3        7.53        9.22      5.86 o
  -9 -10   3       15.73       19.32      5.01 o
  -8 -10   3       86.88       87.18      6.38 o
  -7 -10   3        2.92       -0.02      3.04 o
  -6 -10   3        0.79       -2.52      2.52 o
  -5 -10   3       19.37       14.31      3.15 o
  -4 -10   3      713.25      689.30     14.41 o
  -3 -10   3      123.22      146.29      4.78 o
  -2 -10   3        3.04        6.38      1.75 o
  -1 -10   3        7.65        6.09      1.71 o
   0 -10   3       12.05       14.44      1.82 o
   1 -10   3       84.11       69.52      3.00 o
   2 -10   3       14.00        8.47      2.42 o
   3 -10   3        4.91        5.72      2.57 o
   4 -10   3        0.88       -3.28      3.28 o
   5 -10   3       38.27       36.09      4.27 o
   6 -10   3        9.04        7.03      3.85 o
   7 -10   3        2.99       -0.24      5.33 o
 -10  -9   3        2.78        4.44      5.38 o
  -9  -9   3        3.41        4.30      4.27 o
  -8  -9   3        2.31       -0.69      3.64 o
  -7  -9   3       50.25       55.33      4.10 o
  -6  -9   3       13.45        6.76      2.69 o
  -5  -9   3       10.58        2.51      2.18 o
  -4  -9   3       46.56       44.31      2.58 o
  -3  -9   3        0.28        0.28      1.19 o
  -2  -9   3      132.81      132.85      4.12 o
  -1  -9   3      225.53      214.22      8.33 o
   0  -9   3      148.76      161.12      3.90 o
   1  -9   3       18.82       14.46      1.66 o
   2  -9   3       13.43        9.26      1.75 o
   3  -9   3       94.89       90.70      3.92 o
   4  -9   3       35.74       34.12      3.61 o
   5  -9   3       83.86       80.00      6.78 o
   6  -9   3        0.57       -3.08      3.13 o
   7  -9   3        5.80       14.95      4.31 o
   8  -9   3        7.53        2.34      5.03 o
 -10  -8   3        3.48       -0.13      6.14 o
  -9  -8   3        0.55       -0.75      3.80 o
  -8  -8   3       38.98       43.09      4.94 o
  -7  -8   3       72.42       70.31      4.37 o
  -6  -8   3      102.67      114.06      4.05 o
  -5  -8   3        0.54       -0.46      1.46 o
  -4  -8   3      151.40      159.46      4.15 o
  -3  -8   3      185.27      194.44      4.44 o
  -2  -8   3      213.12      211.82      5.01 o
  -1  -8   3       37.31       34.73      2.16 o
   0  -8   3       51.59       57.27      3.76 o
   1  -8   3       93.28       93.94      2.80 o
   2  -8   3      122.02      113.19      3.29 o
   3  -8   3        0.29       -1.51      1.51 o
   4  -8   3       85.89       78.35      3.88 o
   5  -8   3       62.76       59.70      4.12 o
   6  -8   3       37.85       31.56      4.97 o
   7  -8   3        1.44        3.83      3.66 o
   8  -8   3        2.60        6.42      4.43 o
 -11  -7   3       15.26       18.06      6.31 o
 -10  -7   3        4.28        5.26      4.42 o
  -9  -7   3       23.88       24.33      4.68 o
  -8  -7   3       14.63       11.48      2.44 o
  -7  -7   3        6.72        1.98      2.27 o
  -6  -7   3       53.68       56.60      2.90 o
  -5  -7   3       39.52       38.80      2.08 o
  -4  -7   3        8.85        7.96      1.29 o
  -3  -7   3        2.74        0.80      1.02 o
  -2  -7   3        9.35        1.79      1.11 o
  -1  -7   3      743.03      820.09     12.12 o
   0  -7   3       22.84       23.83      1.52 o
   1  -7   3      111.89      133.80      3.13 o
   2  -7   3        8.65        8.28      1.41 o
   3  -7   3      667.81      652.83      9.30 o
   4  -7   3      188.13      188.28      4.94 o
   5  -7   3       41.39       38.58      3.64 o
   6  -7   3      185.55      204.62      6.87 o
   7  -7   3        1.21       -3.30      3.30 o
   8  -7   3       26.99       26.86      4.87 o
 -11  -6   3        0.02       10.73      5.95 o
 -10  -6   3        2.98        2.57      4.31 o
  -9  -6   3        9.37        8.18      3.84 o
  -8  -6   3       10.61        9.33      2.40 o
  -7  -6   3       41.86       43.27      2.61 o
  -6  -6   3       12.46       10.14      1.56 o
  -5  -6   3      270.91      275.30      4.79 o
  -4  -6   3      648.92      660.11      8.71 o
  -3  -6   3       13.34       14.20      1.20 o
  -2  -6   3       66.09       77.82      2.27 o
  -1  -6   3       91.83      104.61      3.09 o
   0  -6   3      177.21      203.52      3.60 o
   1  -6   3      899.43      957.48     11.86 o
   2  -6   3       14.63       12.82      1.38 o
   3  -6   3        6.12        5.97      1.41 o
   4  -6   3       69.73       77.88      2.90 o
   5  -6   3       97.35      105.23      4.19 o
   6  -6   3        5.03        1.34      2.23 o
   7  -6   3       10.62       12.02      3.98 o
   8  -6   3        4.46        2.31      3.76 o
   9  -6   3        0.12        0.56      4.25 o
 -11  -5   3        1.07        2.14      5.53 o
 -10  -5   3       38.13       41.24      5.66 o
  -9  -5   3        3.28       -0.13      3.66 o
  -8  -5   3        2.11        0.84      2.35 o
  -7  -5   3      166.98      156.90      4.61 o
  -6  -5   3      208.75      216.93      5.36 o
  -5  -5   3        2.20        0.86      1.11 o
  -4  -5   3       68.52       67.82      2.07 o
  -3  -5   3       41.22       39.17      1.58 o
  -2  -5   3      244.45      240.90      4.16 o
  -1  -5   3      179.76      187.82      3.18 o
   0  -5   3      689.12      708.72      7.91 o
   1  -5   3      553.23      591.29      7.74 o
   2  -5   3      207.47      236.35      4.41 o
   3  -5   3      356.92      354.33      5.67 o
   4  -5   3      371.31      380.54      6.30 o
   5  -5   3      165.95      172.33      4.70 o
   6  -5   3     1050.44     1101.12     16.76 o
   7  -5   3       93.15      107.88      5.86 o
   8  -5   3      232.10      235.80      8.90 o
   9  -5   3        5.91        6.61      4.29 o
 -11  -4   3        0.08        9.90      5.70 o
 -10  -4   3       35.24       45.49      7.55 o
  -9  -4   3      106.76      101.08      6.56 o
  -8  -4   3        2.45        4.54      2.84 o
  -7  -4   3       10.53        5.37      1.60 o
  -6  -4   3        4.33        3.56      1.26 o
  -5  -4   3      232.90      245.34      4.08 o
  -4  -4   3      714.25      752.47      9.47 o
  -3  -4   3      629.22      621.77      8.32 o
  -2  -4   3        4.12        3.01      0.60 o
  -1  -4   3        0.08       -0.49      0.49 o
   0  -4   3      287.68      273.92      3.56 o
   1  -4   3     3508.02     3576.00     37.04 o
   2  -4   3     1854.05     1950.52     21.00 o
   3  -4   3       74.75       83.62      2.42 o
   4  -4   3       43.64       39.18      1.97 o
   5  -4   3        0.01        0.16      1.27 o
   6  -4   3      748.20      769.20     11.46 o
   7  -4   3       86.05       90.60      4.80 o
   8  -4   3        0.01        4.26      3.73 o
   9  -4   3        0.84        1.50      3.78 o
  10  -4   3        5.97        8.93      4.65 o
 -11  -3   3       10.47       12.90      7.14 o
 -10  -3   3        2.41        5.33      4.42 o
  -9  -3   3       11.92       20.64      3.84 o
  -8  -3   3      109.40       97.30      4.43 o
  -7  -3   3       13.72        9.35      1.70 o
  -6  -3   3       51.46       49.21      2.46 o
  -5  -3   3      206.32      191.08      3.23 o
  -4  -3   3      409.49      453.61      6.99 o
  -3  -3   3     1852.87     1837.58     20.60 o
  -2  -3   3      145.33      131.98      2.22 o
  -1  -3   3       96.98       92.56      1.96 o
   0  -3   3       22.18       25.73      0.91 o
   1  -3   3      263.02      276.73      3.37 o
   2  -3   3     1260.06     1343.59     14.73 o
   3  -3   3       64.23       59.81      1.75 o
   4  -3   3      434.84      408.69      6.25 o
   5  -3   3       10.67       10.96      1.37 o
   6  -3   3      104.09      104.36      3.97 o
   7  -3   3      236.84      260.29      7.39 o
   8  -3   3        2.92        6.47      3.42 o
   9  -3   3        1.51        4.07      4.26 o
  10  -3   3        7.85       14.03      4.61 o
 -11  -2   3        7.68        7.98      5.95 o
 -10  -2   3        0.62       -1.08      4.29 o
  -9  -2   3       23.01       30.16      5.41 o
  -8  -2   3      248.03      251.79      5.83 o
  -7  -2   3        6.75        5.27      1.56 o
  -6  -2   3       97.89      106.79      4.46 o
  -5  -2   3        0.10       -0.93      0.93 o
  -4  -2   3      204.93      177.06      2.96 o
  -3  -2   3     1130.37     1134.72     11.66 o
  -2  -2   3      555.76      542.44      6.11 o
  -1  -2   3        2.28        4.15      0.51 o
   0  -2   3       20.34       18.83      0.87 o
   1  -2   3     1372.88     1251.61     12.65 o
   2  -2   3        0.03       -0.20      0.52 o
   3  -2   3       14.60       12.15      1.02 o
   4  -2   3      206.11      183.54      3.31 o
   5  -2   3      224.01      229.08      4.02 o
   6  -2   3       68.54       74.61      3.04 o
   7  -2   3      163.43      169.44      5.22 o
   8  -2   3        1.92        0.12      3.03 o
   9  -2   3        0.74        3.29      3.37 o
  10  -2   3        0.59        4.51      4.12 o
 -11  -1   3        0.02       -0.54      5.49 o
 -10  -1   3        2.96       -2.29      5.13 o
  -9  -1   3        1.59       -1.34      3.13 o
  -8  -1   3        4.87        1.39      2.49 o
  -7  -1   3      401.26      404.90      7.06 o
  -6  -1   3        2.88        0.27      1.19 o
  -5  -1   3      377.41      360.21      5.13 o
  -4  -1   3       65.63       62.08      1.84 o
  -3  -1   3     1135.44     1053.38     10.84 o
  -2  -1   3      113.94       99.75      1.61 o
  -1  -1   3     6871.74     6657.78     64.43 o
   0  -1   3       96.93       99.89      1.26 o
   1  -1   3      131.34      114.88      1.68 o
   2  -1   3      482.34      474.69      5.13 o
   3  -1   3      767.57      765.21      8.04 o
   4  -1   3      811.13      800.00      9.07 o
   5  -1   3       60.44       61.12      2.30 o
   6  -1   3        4.67        2.70      1.61 o
   7  -1   3       37.30       44.52      3.04 o
   8  -1   3       71.25       68.22      5.83 o
   9  -1   3       11.55       10.57      3.68 o
  10  -1   3        0.91       -0.72      4.13 o
 -11   0   3        2.71       10.30      6.01 o
 -10   0   3       10.21        0.68      4.20 o
  -9   0   3        2.73       -0.89      2.92 o
  -8   0   3      207.21      201.68      6.25 o
  -7   0   3      175.52      189.88      3.77 o
  -6   0   3        1.08        2.81      1.05 o
  -5   0   3       14.54       16.06      1.24 o
  -4   0   3       56.79       45.63      1.46 o
  -3   0   3     1265.83     1322.37     13.38 o
  -2   0   3    19572.16    18742.65    171.39 o
  -1   0   3     2864.00     2702.81     32.18 o
   0   0   3       91.47       81.86      1.19 o
   1   0   3     2187.72     2179.80     19.46 o
   2   0   3      514.01      549.40      5.47 o
   3   0   3       62.58       69.75      1.77 o
   4   0   3      142.03      144.15      2.78 o
   5   0   3       85.81       79.73      2.56 o
   6   0   3      320.51      306.85      6.57 o
   7   0   3       11.84       12.17      2.68 o
   8   0   3       27.26       24.62      3.22 o
   9   0   3       23.29       16.82      4.60 o
  10   0   3        0.28        1.07      3.72 o
  11   0   3        0.13        9.81      9.65 o
 -11   1   3        0.09       -3.05      5.49 o
 -10   1   3        0.32       -3.87      3.87 o
  -9   1   3        8.31        6.42      3.90 o
  -8   1   3      316.62      298.87      7.67 o
  -7   1   3        0.01       -1.64      1.66 o
  -6   1   3       13.23       18.73      1.75 o
  -5   1   3       16.76       15.34      1.10 o
  -4   1   3        4.98        6.49      0.79 o
  -3   1   3      445.28      460.53      4.98 o
  -2   1   3    35891.00    32975.70    302.43 o
  -1   1   3    14417.43    14014.67    140.07 o
   0   1   3        1.99       -0.77      0.77 o
   1   1   3     4549.23     4300.66     37.99 o
   2   1   3      156.74      156.12      1.92 o
   3   1   3     1038.53      975.03      9.00 o
   4   1   3     1101.07     1190.53     11.55 o
   5   1   3     1463.60     1622.12     18.19 o
   6   1   3       18.56       21.17      1.90 o
   7   1   3       37.18       43.86      3.38 o
   8   1   3        4.16        0.62      2.53 o
   9   1   3        0.10       -1.77      3.10 o
  10   1   3       15.52       10.27      4.18 o
  11   1   3       23.48       29.13      5.14 o
 -11   2   3        0.81       -1.11      5.52 o
 -10   2   3        0.64       -1.24      4.78 o
  -9   2   3        0.66       -1.28      3.02 o
  -8   2   3        4.96        1.78      2.51 o
  -7   2   3        6.87        5.06      1.83 o
  -6   2   3       26.60       26.57      1.90 o
  -5   2   3     2477.49     2525.76     26.96 o
  -4   2   3       34.91       30.71      1.35 o
  -3   2   3      281.29      315.15      3.92 o
  -2   2   3     1645.69     1590.99     15.05 o
  -1   2   3      138.69      164.88      1.64 o
   0   2   3        0.02        0.60      0.21 o
   1   2   3     6810.67     6995.96     64.25 o
   2   2   3     1775.45     1822.96     16.48 o
   3   2   3      308.75      324.48      3.56 o
   4   2   3       54.30       58.12      1.75 o
   5   2   3      543.44      549.02      6.49 o
   6   2   3        0.05        0.53      1.16 o
   7   2   3        0.20        0.65      1.88 o
   8   2   3      119.98      116.45      4.51 o
   9   2   3        6.68        6.52      3.29 o
  10   2   3        3.91        8.35      3.89 o
  11   2   3       14.19       20.05      4.83 o
 -10   3   3        0.76       -4.72      4.72 o
  -9   3   3       67.15       73.36      8.01 o
  -8   3   3        0.90       -0.05      2.40 o
  -7   3   3        7.19        6.69      2.05 o
  -6   3   3        0.69        0.42      1.35 o
  -5   3   3       46.55       49.03      2.22 o
  -4   3   3     2071.33     2188.61     24.77 o
  -3   3   3     1912.39     1938.46     18.55 o
  -2   3   3      210.19      214.09      2.63 o
  -1   3   3     2916.60     2866.66     27.88 o
   0   3   3      331.00      310.32      4.02 o
   1   3   3     7321.90     7321.05     70.22 o
   2   3   3    41517.96    38775.91    354.03 o
   3   3   3      581.44      580.83      6.00 o
   4   3   3       10.21       11.93      1.07 o
   5   3   3        0.87       -1.01      1.01 o
   6   3   3       95.52       90.53      2.84 o
   7   3   3       67.86       63.54      3.22 o
   8   3   3       23.11       24.82      3.15 o
   9   3   3        3.00        0.44      2.90 o
  10   3   3        1.65        2.85      3.48 o
  11   3   3       11.50       13.11      4.57 o
 -10   4   3        0.75        4.43     10.50 o
  -9   4   3       59.02       66.17      5.91 o
  -8   4   3       98.59      100.15      4.72 o
  -7   4   3       51.12       52.47      3.43 o
  -6   4   3       35.37       38.48      2.23 o
  -5   4   3       92.62       82.84      2.61 o
  -4   4   3      390.85      404.64      5.47 o
  -3   4   3     1757.67     1823.66     18.48 o
  -2   4   3     3548.79     3427.91     31.91 o
  -1   4   3     4821.52     4480.54     41.27 o
   0   4   3     1345.81     1217.34     12.78 o
   1   4   3     8700.09     8473.80     90.55 o
   2   4   3     4405.38     4439.58     42.97 o
   3   4   3     1938.24     1922.23     17.67 o
   4   4   3      420.97      387.30      6.12 o
   5   4   3        2.11        1.79      1.16 o
   6   4   3        0.02        6.78      1.89 o
   7   4   3        6.41        4.58      1.78 o
   8   4   3        0.55       -2.11      2.11 o
   9   4   3        8.12        4.13      3.21 o
  10   4   3        0.30       -3.04      3.04 o
  11   4   3        0.06       -3.65      3.65 o
 -10   5   3       20.31       22.21      8.15 o
  -9   5   3        1.97        6.98      4.02 o
  -8   5   3       60.83       55.51      3.96 o
  -7   5   3        1.56       -0.50      2.12 o
  -6   5   3       22.33       24.82      2.17 o
  -5   5   3       19.12       29.71      2.07 o
  -4   5   3      389.57      471.71      6.80 o
  -3   5   3        7.69       11.84      1.09 o
  -2   5   3      565.82      561.11      6.75 o
  -1   5   3      656.38      654.48      7.09 o
   0   5   3      247.27      201.78      2.68 o
   1   5   3      786.57      749.10      8.30 o
   2   5   3      202.01      209.71      2.90 o
   3   5   3       93.20      105.89      2.21 o
   4   5   3      232.90      231.94      3.81 o
   5   5   3      860.20      857.04     10.51 o
   6   5   3       39.92       50.39      2.48 o
   7   5   3      128.31      124.26      4.22 o
   8   5   3       16.95       15.54      2.40 o
   9   5   3        8.74       -2.85      2.85 o
  10   5   3        0.46       -3.37      3.37 o
  11   5   3        3.12       -3.60      3.60 o
 -10   6   3       55.62       58.17      8.04 o
  -9   6   3        1.17        6.22      5.21 o
  -8   6   3       14.66       16.44      3.32 o
  -7   6   3       25.29       28.60      3.05 o
  -6   6   3       62.79       65.61      3.24 o
  -5   6   3       28.01       27.81      1.97 o
  -4   6   3     2266.13     2429.80     27.92 o
  -3   6   3      501.03      468.81      6.84 o
  -2   6   3       97.20      100.67      2.23 o
  -1   6   3       57.18       63.71      1.75 o
   0   6   3      288.32      278.20      3.59 o
   1   6   3     1088.42     1043.20     11.41 o
   2   6   3     2180.25     2264.26     30.67 o
   3   6   3      551.69      532.64      6.66 o
   4   6   3       22.68       23.16      1.47 o
   5   6   3      268.66      311.26      5.31 o
   6   6   3       23.96       34.29      4.37 o
   7   6   3        8.03        7.40      2.12 o
   8   6   3        5.20        7.34      2.27 o
   9   6   3       37.35       40.98      4.04 o
  10   6   3       34.79       31.46      4.55 o
  11   6   3        6.56        7.80      4.31 o
  -9   7   3       25.71       40.53      9.69 o
  -8   7   3        1.15       -0.84      3.77 o
  -7   7   3       12.17       10.27      2.80 o
  -6   7   3       24.15       30.06      2.97 o
  -5   7   3       56.24       57.42      2.57 o
  -4   7   3      308.97      303.57      5.36 o
  -3   7   3       20.69       22.87      1.64 o
  -2   7   3        3.41        6.34      0.98 o
  -1   7   3     3110.36     2996.49     31.35 o
   0   7   3       37.20       34.50      1.34 o
   1   7   3      419.05      383.97      5.70 o
   2   7   3     3707.59     3829.06     45.21 o
   3   7   3     3494.67     3604.55     42.52 o
   4   7   3      878.06      946.99     12.70 o
   5   7   3      981.17     1019.75     13.00 o
   6   7   3       44.13       41.46      2.52 o
   7   7   3      197.59      189.21      5.31 o
   8   7   3       74.98       74.24      4.15 o
   9   7   3        4.28        1.25      2.87 o
  10   7   3       53.31       61.91      5.34 o
  11   7   3        9.51       11.06      4.35 o
  -9   8   3        0.34       -0.76      5.28 o
  -8   8   3       10.59       13.52      5.32 o
  -7   8   3       48.77       52.04      4.26 o
  -6   8   3       45.03       39.19      3.25 o
  -5   8   3       11.36        8.78      1.95 o
  -4   8   3       42.50       44.42      2.23 o
  -3   8   3        7.07        6.46      1.39 o
  -2   8   3       19.34       14.41      1.43 o
  -1   8   3     4460.03     4491.20     47.45 o
   0   8   3      210.83      187.59      3.29 o
   1   8   3     2423.06     2469.76     29.61 o
   2   8   3      440.91      483.14      7.22 o
   3   8   3        1.31        0.84      1.22 o
   4   8   3       43.16       45.19      2.09 o
   5   8   3      260.42      255.92      5.56 o
   6   8   3       86.00       95.55      3.60 o
   7   8   3       54.01       55.58      3.21 o
   8   8   3       44.28       37.82      3.53 o
   9   8   3       42.40       44.82      4.21 o
  10   8   3       19.47       28.18      3.97 o
  11   8   3        1.48        0.21      4.81 o
  -9   9   3        1.22       -4.35      5.39 o
  -8   9   3        3.86        0.27      5.09 o
  -7   9   3        9.68        5.85      3.67 o
  -6   9   3        0.20       -0.44      2.45 o
  -5   9   3      114.91      107.32      6.31 o
  -4   9   3      378.66      392.29      6.73 o
  -3   9   3       63.63       72.16      2.59 o
  -2   9   3      394.09      382.44      6.12 o
  -1   9   3     1915.28     1902.78     23.71 o
   0   9   3        6.88        4.64      1.25 o
   1   9   3     2465.66     2398.30     31.42 o
   2   9   3       39.70       38.62      2.16 o
   3   9   3       53.75       56.88      4.76 o
   4   9   3      252.20      267.36      5.55 o
   5   9   3      190.24      196.95      4.90 o
   6   9   3       46.42       48.45      2.85 o
   7   9   3       36.61       33.99      2.85 o
   8   9   3       68.93       63.48      4.90 o
   9   9   3       42.98       57.06      8.62 o
  10   9   3       13.69       18.60      4.43 o
  11   9   3        0.29       -5.94      6.72 o
  -8  10   3        4.41       -5.06      5.06 o
  -7  10   3        0.21       -0.30      3.36 o
  -6  10   3        5.89        4.39      3.15 o
  -5  10   3        7.36        9.27      2.60 o
  -4  10   3      166.00      155.52      4.55 o
  -3  10   3       70.19       70.83      2.80 o
  -2  10   3      567.89      585.56      8.54 o
  -1  10   3      500.39      461.75      7.49 o
   0  10   3        5.25        4.74      1.53 o
   1  10   3      968.33      942.75     18.97 o
   2  10   3     1903.96     2018.41     32.75 o
   3  10   3       27.71       26.59      2.08 o
   4  10   3      595.95      604.69     10.88 o
   5  10   3       22.18       19.88      2.24 o
   6  10   3      295.93      287.79      6.53 o
   7  10   3        0.01       -1.95      1.95 o
   8  10   3      100.46      109.29      5.80 o
   9  10   3       28.59       29.38      4.22 o
  10  10   3       29.64       32.77      4.00 o
  11  10   3       13.21        7.18      6.22 o
  -8  11   3        0.01        2.87      5.27 o
  -7  11   3        8.91       12.19      5.52 o
  -6  11   3       32.26       38.42      4.36 o
  -5  11   3       35.52       44.87      4.30 o
  -4  11   3        9.14        7.80      2.61 o
  -3  11   3      539.52      548.91      9.30 o
  -2  11   3      106.56      113.88      3.70 o
  -1  11   3       19.23       25.17      2.16 o
   0  11   3       20.12       24.01      3.17 o
   1  11   3      204.96      198.75      4.90 o
   2  11   3     1230.69     1243.82     22.21 o
   3  11   3       10.93       10.13      2.06 o
   4  11   3       20.56       16.14      2.23 o
   5  11   3        4.80        7.52      2.02 o
   6  11   3        7.05        9.96      2.17 o
   7  11   3        3.62        8.00      2.62 o
   8  11   3       60.12       63.75      4.73 o
   9  11   3       12.33       16.83      4.06 o
  10  11   3        0.09        5.16      3.81 o
  -7  12   3       13.99       16.18      5.86 o
  -6  12   3       21.21       23.11      4.13 o
  -5  12   3       56.47       57.12      4.15 o
  -4  12   3        1.71       -1.24      2.37 o
  -3  12   3        5.39        5.83      2.58 o
  -2  12   3      973.05      979.58     15.37 o
  -1  12   3        2.87        5.24      2.04 o
   0  12   3      130.66      132.11      4.24 o
   1  12   3       27.62       32.16      2.62 o
   2  12   3      228.22      228.75      5.90 o
   3  12   3       53.75       63.08      3.62 o
   4  12   3       47.81       45.08      2.99 o
   5  12   3      143.69      144.24      5.04 o
   6  12   3        1.73        1.95      2.10 o
   7  12   3        0.27       -2.30      2.58 o
   8  12   3        0.27       -1.37      4.45 o
   9  12   3       14.21       12.32      3.76 o
  10  12   3        0.02        2.38      3.69 o
  -7  13   3        3.53       -0.25      5.77 o
  -6  13   3       12.43       11.87      5.82 o
  -5  13   3       23.06       24.73      5.04 o
  -4  13   3        5.28        3.61      2.67 o
  -3  13   3        3.00        5.70      2.60 o
  -2  13   3        7.94        5.91      2.51 o
  -1  13   3      196.41      199.26      6.11 o
   0  13   3      309.67      307.22      7.46 o
   1  13   3       24.04       16.66      2.89 o
   2  13   3       20.07       25.20      3.11 o
   3  13   3       11.00       10.36      3.15 o
   4  13   3       14.64       14.86      3.06 o
   5  13   3       43.08       39.24      3.20 o
   6  13   3       75.43       66.89      4.03 o
   7  13   3       25.66       27.04      3.67 o
   8  13   3        0.05       -0.45      3.14 o
   9  13   3        1.08        0.46      4.00 o
  10  13   3        2.77        6.77      4.90 o
  -6  14   3        2.86       -0.86      4.88 o
  -5  14   3        4.07        5.30      3.63 o
  -4  14   3        0.00       -2.88      2.88 o
  -3  14   3       83.72       81.00      6.22 o
  -2  14   3        0.93        2.48      2.43 o
  -1  14   3      158.43      157.10      7.53 o
   0  14   3        9.72       20.44      2.84 o
   1  14   3       11.89       14.21      2.88 o
   2  14   3        8.49        8.57      2.83 o
   3  14   3       22.74       26.81      3.33 o
   4  14   3       31.72       27.93      3.02 o
   5  14   3      132.40      119.62      5.46 o
   6  14   3        7.68        7.05      3.13 o
   7  14   3       14.88       16.99      3.62 o
   8  14   3        6.48        2.20      3.34 o
   9  14   3        1.48        3.03      3.74 o
  10  14   3        1.25       -5.42      5.42 o
  -5  15   3        2.47        4.29      4.30 o
  -4  15   3        1.55       -2.03      3.37 o
  -3  15   3        4.77        4.95      3.34 o
  -2  15   3        0.22        1.22      3.05 o
  -1  15   3       47.62       48.41      4.21 o
   0  15   3       15.16       15.40      2.90 o
   1  15   3      117.52      114.05      6.47 o
   2  15   3      232.46      219.90      7.35 o
   3  15   3       64.28       63.55      5.06 o
   4  15   3        4.95        4.44      3.30 o
   5  15   3       21.03       17.98      3.49 o
   6  15   3        2.48        0.23      3.52 o
   7  15   3       21.28       28.81      4.16 o
   8  15   3        0.03        2.45      3.60 o
   9  15   3       16.01        6.35      4.88 o
  -5  16   3        0.23        1.03      5.42 o
  -4  16   3        3.69       -3.79      4.92 o
  -3  16   3       10.52       11.42      3.76 o
  -2  16   3        4.31        0.73      3.24 o
  -1  16   3       17.62       17.40      4.50 o
   0  16   3       20.45       19.74      4.03 o
   1  16   3        0.00        3.87      3.47 o
   2  16   3        0.05        1.26      3.06 o
   3  16   3       44.59       37.95      4.54 o
   4  16   3        1.21       -2.99      2.99 o
   5  16   3       56.19       52.43      6.97 o
   6  16   3        0.03       -1.21      3.15 o
   7  16   3       10.72        8.38      3.74 o
   8  16   3        7.97        4.86      3.83 o
   9  16   3        9.46       14.71      6.59 o
  -4  17   3        0.12       -5.15      5.15 o
  -3  17   3        0.04       -1.23      3.61 o
  -2  17   3        1.65        3.96      3.51 o
  -1  17   3        0.99       -2.10      3.11 o
   0  17   3        5.15        9.29      3.83 o
   1  17   3       61.87       65.07      5.57 o
   2  17   3       36.52       34.44      5.79 o
   3  17   3        1.74        5.25      3.55 o
   4  17   3        3.05       -0.29      3.71 o
   5  17   3        0.10        1.00      3.26 o
   6  17   3       11.41        8.77      3.72 o
   7  17   3       13.86       21.14      4.42 o
   8  17   3       20.27       26.90      5.67 o
  -3  18   3        2.60       12.48      5.17 o
  -2  18   3        0.30        1.01      3.76 o
  -1  18   3        0.06       -0.61      3.41 o
   0  18   3        0.41        1.02      3.64 o
   1  18   3        3.41        5.03      3.69 o
   2  18   3        2.56        1.05      3.77 o
   3  18   3       44.09       47.22      5.51 o
   4  18   3       40.82       47.49      5.55 o
   5  18   3        0.01        1.13      3.61 o
   6  18   3        0.29        0.23      3.60 o
   7  18   3        9.33        5.65      4.71 o
  -1  19   3        0.59        0.45      4.84 o
   0  19   3        1.06        0.62      4.18 o
   1  19   3        0.26        5.98      4.10 o
   2  19   3        0.11        0.29      4.87 o
   3  19   3        3.42        0.33      3.78 o
   4  19   3        5.14       -3.14      7.49 o
   5  19   3        5.69       -1.70      3.63 o
   6  19   3        7.52        2.28      4.53 o
   1  20   3        5.13       17.09      5.26 o
   2  20   3        8.04       14.72      5.16 o
   3  20   3        0.90        3.36      4.75 o
   4  20   3        0.75       15.80      5.26 o
  -3 -17   4        5.02       -7.71      7.87 o
  -2 -17   4        4.76       12.59      9.24 o
  -5 -16   4        1.09        8.58      5.69 o
  -4 -16   4       10.34        9.94      5.60 o
  -3 -16   4        1.45       -1.94      7.63 o
  -2 -16   4        1.24        1.05      7.67 o
  -1 -16   4        0.44        1.25      7.31 o
   0 -16   4        2.06       10.78      8.60 o
   1 -16   4        0.22        4.52      8.64 o
  -7 -15   4        3.14        5.77      6.18 o
  -6 -15   4        9.19       13.22      5.72 o
  -5 -15   4        1.70        1.57      5.01 o
  -4 -15   4        0.13       -4.30      4.30 o
  -3 -15   4        1.61        7.06      7.75 o
  -2 -15   4        0.49       -5.49      5.49 o
  -1 -15   4        7.84       21.92      8.56 o
   0 -15   4        0.06        1.29      7.31 o
   1 -15   4        2.11        2.46      7.19 o
   2 -15   4        0.06       -0.90      5.32 o
  -8 -14   4        0.23        8.17      5.84 o
  -7 -14   4        0.18       -1.46      4.96 o
  -6 -14   4        0.00        1.67      9.79 o
  -5 -14   4        0.23        4.30      4.52 o
  -4 -14   4        3.12        4.23      5.11 o
  -3 -14   4        1.70       13.00      7.14 o
  -2 -14   4        9.07       20.10      7.71 o
  -1 -14   4        0.85       -0.48      6.46 o
   0 -14   4        6.81        1.57      6.26 o
   1 -14   4        1.84        4.70     11.61 o
   2 -14   4        1.07        7.94      5.31 o
   3 -14   4        3.88       -3.39      5.35 o
   4 -14   4        3.61        5.17      9.20 o
  -8 -13   4        7.69        6.76      4.86 o
  -7 -13   4       31.32       33.57      6.28 o
  -6 -13   4        5.27       11.39      5.11 o
  -5 -13   4        1.64       -3.46      4.31 o
  -4 -13   4       23.00       21.33      5.36 o
  -3 -13   4       21.87       18.89      7.14 o
  -2 -13   4       36.11       34.77      5.33 o
  -1 -13   4        0.03       -2.83      3.95 o
   0 -13   4       11.72        3.79      4.33 o
   1 -13   4        5.78        7.11      4.59 o
   2 -13   4       14.54       16.86      4.68 o
   3 -13   4        1.73        2.48      5.24 o
   4 -13   4        0.26       -2.45      5.36 o
  -9 -12   4        6.29        4.58      4.63 o
  -8 -12   4        6.99       10.08      5.00 o
  -7 -12   4       72.49       76.60      6.96 o
  -6 -12   4        0.34        1.61      6.44 o
  -5 -12   4      123.45      140.75      8.88 o
  -4 -12   4        4.64        8.17      3.98 o
  -3 -12   4       84.87       86.77      5.23 o
  -2 -12   4       15.19        8.58      3.10 o
  -1 -12   4       30.80       24.32      3.69 o
   0 -12   4      145.35      138.42      7.14 o
   1 -12   4       18.13       28.26      3.56 o
   2 -12   4        7.33        5.99      2.83 o
   3 -12   4        0.23       -2.58      3.32 o
   4 -12   4        0.03       -1.76      5.19 o
   5 -12   4        7.82       12.12      6.90 o
  -9 -11   4        5.73        8.21      4.56 o
  -8 -11   4        1.02        5.60      4.27 o
  -7 -11   4        3.88       -1.23      3.80 o
  -6 -11   4        8.22        5.92      4.47 o
  -5 -11   4       48.37       51.78      4.89 o
  -4 -11   4      395.32      382.44     13.38 o
  -3 -11   4        1.93        1.14      2.81 o
  -2 -11   4       43.20       52.61      4.09 o
  -1 -11   4        3.33        4.59      2.65 o
   0 -11   4      107.80       99.42      5.36 o
   1 -11   4        9.38        3.14      2.35 o
   2 -11   4       61.66       62.59      4.63 o
   3 -11   4       20.36       17.74      3.25 o
   4 -11   4       11.93        5.21      3.75 o
   5 -11   4        2.17        7.74      6.92 o
   6 -11   4       16.85       27.51      6.99 o
 -10 -10   4        6.33        4.57      9.77 o
  -9 -10   4       16.78       13.35      4.63 o
  -8 -10   4        7.20        5.07      6.73 o
  -7 -10   4       44.52       40.58      7.95 o
  -6 -10   4       85.28       82.75      5.59 o
  -5 -10   4      280.14      300.19      8.27 o
  -4 -10   4      158.20      199.49      6.99 o
  -3 -10   4       45.30       65.25      3.99 o
  -2 -10   4        0.00        0.02      1.55 o
  -1 -10   4       20.42       32.81      3.43 o
   0 -10   4        0.23        4.54      1.94 o
   1 -10   4        2.44        0.94      2.04 o
   2 -10   4       82.54       78.50      3.95 o
   3 -10   4       29.72       28.02      3.21 o
   4 -10   4        4.38        2.47      2.79 o
   5 -10   4       22.29       24.29      4.91 o
   6 -10   4        1.99        4.80      5.65 o
   7 -10   4        0.68       -4.86      5.60 o
 -10  -9   4        7.14        7.05      4.66 o
  -9  -9   4       11.78        7.88      4.25 o
  -8  -9   4       12.73        6.27      4.03 o
  -7  -9   4      147.03      139.48      7.17 o
  -6  -9   4       88.37       85.54      4.51 o
  -5  -9   4       11.57        2.33      2.31 o
  -4  -9   4      134.39      130.65      4.21 o
  -3  -9   4      456.35      469.38      8.14 o
  -2  -9   4       18.55       19.77      1.90 o
  -1  -9   4      121.42      125.23      5.25 o
   0  -9   4       49.56       49.81      2.57 o
   1  -9   4       50.28       45.04      2.30 o
   2  -9   4        2.51        2.70      1.97 o
   3  -9   4        4.75       -0.99      2.24 o
   4  -9   4      131.68      132.75      6.19 o
   5  -9   4       26.06       23.69      3.54 o
   6  -9   4        1.43        3.14      3.48 o
   7  -9   4        0.43        7.27      6.12 o
 -10  -8   4        7.38        3.25      4.42 o
  -9  -8   4        4.33        6.84      4.08 o
  -8  -8   4       41.08       37.59      4.74 o
  -7  -8   4       85.56       94.66      6.69 o
  -6  -8   4       68.82       69.04      3.66 o
  -5  -8   4       31.78       30.50      2.48 o
  -4  -8   4       27.42       32.73      2.03 o
  -3  -8   4       14.20       20.53      1.78 o
  -2  -8   4       76.79       80.05      3.16 o
  -1  -8   4       16.97       16.05      1.68 o
   0  -8   4       20.16       22.78      1.84 o
   1  -8   4       69.13       64.63      2.70 o
   2  -8   4       62.82       73.70      2.75 o
   3  -8   4       17.95        6.21      2.38 o
   4  -8   4       32.67       23.16      3.37 o
   5  -8   4       29.42       28.58      3.54 o
   6  -8   4       11.76       10.98      3.66 o
   7  -8   4        0.06        0.53      3.77 o
   8  -8   4        0.60       -0.54      6.64 o
 -10  -7   4        0.69        0.48      4.18 o
  -9  -7   4        8.72        6.14      3.82 o
  -8  -7   4       19.76       20.28      4.49 o
  -7  -7   4       21.74       19.08      2.73 o
  -6  -7   4      406.08      411.76      9.47 o
  -5  -7   4      263.75      274.46      6.47 o
  -4  -7   4       71.09       67.04      2.29 o
  -3  -7   4      364.23      372.55      7.07 o
  -2  -7   4      489.31      511.26      8.24 o
  -1  -7   4      366.22      355.27      5.81 o
   0  -7   4        0.88        3.25      1.06 o
   1  -7   4       71.32       67.99      2.47 o
   2  -7   4        0.79        2.39      1.32 o
   3  -7   4       52.33       53.51      3.34 o
   4  -7   4      161.44      142.87      4.87 o
   5  -7   4       51.97       51.47      4.02 o
   6  -7   4       45.12       47.33      4.60 o
   7  -7   4       17.28       14.74      4.09 o
   8  -7   4        2.02       -0.34      4.75 o
 -11  -6   4        1.07       -0.64      5.51 o
 -10  -6   4        0.01        5.53      4.18 o
  -9  -6   4       18.73       13.76      6.59 o
  -8  -6   4       46.74       50.54      4.93 o
  -7  -6   4      146.74      156.91      4.59 o
  -6  -6   4      116.89      106.63      3.81 o
  -5  -6   4       16.80       18.05      1.70 o
  -4  -6   4      101.76      104.41      2.89 o
  -3  -6   4       10.15        4.85      1.03 o
  -2  -6   4        4.16        1.79      1.15 o
  -1  -6   4     1104.49     1111.17     14.14 o
   0  -6   4      927.50      977.63     11.30 o
   1  -6   4      165.56      161.70      3.37 o
   2  -6   4       13.43       15.55      1.87 o
   3  -6   4       37.38       44.68      2.16 o
   4  -6   4       37.90       34.36      2.44 o
   5  -6   4      217.42      252.54      8.25 o
   6  -6   4      108.29      112.18      4.27 o
   7  -6   4        9.97        6.70      3.61 o
   8  -6   4        0.44       -1.35      5.28 o
   9  -6   4        8.11       16.04      7.06 o
 -11  -5   4        0.67        8.01      5.67 o
 -10  -5   4        0.10        3.45      4.18 o
  -9  -5   4        0.26       -0.67      3.60 o
  -8  -5   4       17.14       13.36      3.21 o
  -7  -5   4        2.18        0.15      2.08 o
  -6  -5   4        1.69        0.90      1.41 o
  -5  -5   4       24.82       26.33      1.62 o
  -4  -5   4      151.27      136.58      3.12 o
  -3  -5   4     1034.97     1089.57     13.81 o
  -2  -5   4      375.31      370.41      5.96 o
  -1  -5   4      171.67      163.87      3.73 o
   0  -5   4       24.93       24.11      1.22 o
   1  -5   4       37.09       33.01      1.44 o
   2  -5   4      464.90      528.54      7.39 o
   3  -5   4       13.23        8.85      1.43 o
   4  -5   4       11.29       11.26      1.71 o
   5  -5   4      247.06      256.14      5.88 o
   6  -5   4        2.21        3.46      2.23 o
   7  -5   4      277.09      303.27      9.39 o
   8  -5   4       12.06       12.66      4.12 o
   9  -5   4       12.22       12.83      5.71 o
 -11  -4   4       11.33       17.81      6.13 o
 -10  -4   4        7.07       11.67      4.52 o
  -9  -4   4       37.90       43.78      4.95 o
  -8  -4   4       12.15        6.45      2.52 o
  -7  -4   4       24.94       26.99      2.60 o
  -6  -4   4      589.69      615.85      8.59 o
  -5  -4   4       98.37      106.58      2.53 o
  -4  -4   4       69.66       71.95      2.81 o
  -3  -4   4        0.00        0.96      1.02 o
  -2  -4   4      908.60      925.73     15.49 o
  -1  -4   4        4.42        2.76      0.71 o
   0  -4   4      992.12     1010.54     11.21 o
   1  -4   4       68.27       60.52      1.73 o
   2  -4   4        0.26        1.27      0.93 o
   3  -4   4      524.25      565.80      7.85 o
   4  -4   4      108.08      113.66      3.16 o
   5  -4   4      110.77      120.91      3.33 o
   6  -4   4       34.97       38.13      2.85 o
   7  -4   4       17.80       17.93      3.39 o
   8  -4   4       25.77       31.51      5.90 o
   9  -4   4       44.70       37.79      5.01 o
 -11  -3   4       11.55       20.18      6.36 o
 -10  -3   4        1.76        0.38      4.19 o
  -9  -3   4       18.04       23.90      4.61 o
  -8  -3   4      172.46      157.39      5.50 o
  -7  -3   4       14.44       12.80      1.94 o
  -6  -3   4       51.86       48.20      2.96 o
  -5  -3   4      238.06      235.41      4.11 o
  -4  -3   4     2181.44     2266.22     23.90 o
  -3  -3   4      813.67      842.21     10.77 o
  -2  -3   4      121.86      122.77      2.19 o
  -1  -3   4      387.83      410.64      5.17 o
   0  -3   4        0.01        0.90      0.50 o
   1  -3   4      101.78      113.45      2.16 o
   2  -3   4     1210.96     1210.57     16.90 o
   3  -3   4       30.07       29.87      1.71 o
   4  -3   4       65.49       70.53      2.60 o
   5  -3   4        0.00       -0.72      1.24 o
   6  -3   4       64.62       59.32      2.63 o
   7  -3   4       15.30       10.48      2.99 o
   8  -3   4       21.43       24.52      4.12 o
   9  -3   4       37.72       48.44      5.15 o
  10  -3   4        0.03       -0.19      5.22 o
 -11  -2   4        2.88       -0.64      5.29 o
 -10  -2   4        3.27        4.12      4.14 o
  -9  -2   4      370.81      358.04     24.93 o
  -8  -2   4       71.23       77.81      3.48 o
  -7  -2   4      245.85      241.65      5.27 o
  -6  -2   4       12.80       12.22      1.41 o
  -5  -2   4        2.77        0.90      0.93 o
  -4  -2   4     1949.23     2002.56     22.56 o
  -3  -2   4     1320.64     1392.88     15.86 o
  -2  -2   4       20.45       27.45      0.93 o
  -1  -2   4      162.49      162.88      2.19 o
   0  -2   4      320.47      284.72      3.33 o
   1  -2   4      170.19      195.98      2.65 o
   2  -2   4      409.06      413.57      5.02 o
   3  -2   4      886.58      936.41     11.49 o
   4  -2   4      196.35      195.52      3.51 o
   5  -2   4      404.32      399.78      5.92 o
   6  -2   4      275.15      276.14      5.47 o
   7  -2   4      559.62      585.49     11.87 o
   8  -2   4       15.46       13.56      3.73 o
   9  -2   4       79.27       75.51      6.89 o
  10  -2   4        2.00        4.08      4.11 o
 -11  -1   4        3.79       -1.42      5.19 o
 -10  -1   4       44.46       43.29      5.58 o
  -9  -1   4        5.55       -0.28      3.78 o
  -8  -1   4      242.98      258.77      5.96 o
  -7  -1   4        1.20        0.70      1.56 o
  -6  -1   4       78.14       80.50      3.29 o
  -5  -1   4       60.51       50.18      1.86 o
  -4  -1   4      720.38      734.06      9.05 o
  -3  -1   4      546.63      570.06      6.25 o
  -2  -1   4     6683.87     6627.84     63.71 o
  -1  -1   4      606.50      602.54      6.90 o
   0  -1   4    10448.76     9870.00     90.57 o
   1  -1   4      336.39      312.46      3.62 o
   2  -1   4       64.84       58.20      1.34 o
   3  -1   4      160.09      175.03      2.83 o
   4  -1   4       34.14       35.94      1.50 o
   5  -1   4       76.92       77.07      3.22 o
   6  -1   4        3.27        0.69      1.61 o
   7  -1   4       16.41       14.78      2.84 o
   8  -1   4       66.53       61.01      4.59 o
   9  -1   4        8.93       11.42      4.98 o
  10  -1   4        4.55        6.51      4.23 o
 -11   0   4        1.04        1.48      5.38 o
 -10   0   4        1.19       -3.79      3.79 o
  -9   0   4       10.54        0.61      3.72 o
  -8   0   4       84.95       85.08      5.09 o
  -7   0   4        3.79        0.59      1.48 o
  -6   0   4        9.90        9.60      1.24 o
  -5   0   4        5.44        7.05      1.03 o
  -4   0   4        0.22       -0.33      0.76 o
  -3   0   4     1125.24     1183.16     12.06 o
  -2   0   4     1612.92     1582.47     15.60 o
  -1   0   4      592.36      586.52     10.93 o
   0   0   4      289.88      268.90      3.43 o
   1   0   4      230.68      228.71      2.49 o
   2   0   4       40.06       34.83      0.99 o
   3   0   4        1.31        0.80      0.64 o
   4   0   4      101.79      104.87      2.31 o
   5   0   4       40.55       44.45      2.02 o
   6   0   4        4.09        2.22      1.54 o
   7   0   4        0.00        4.84      2.22 o
   8   0   4        7.47        4.26      2.74 o
   9   0   4        4.11        8.66      3.61 o
  10   0   4        0.53       -3.54      3.54 o
 -11   1   4       11.62       13.24      8.92 o
 -10   1   4        2.67        2.97      4.16 o
  -9   1   4       29.08       19.10      5.64 o
  -8   1   4        7.48        3.54      2.60 o
  -7   1   4        0.01       -0.44      1.53 o
  -6   1   4       38.16       41.63      1.78 o
  -5   1   4        0.19       -0.19      0.81 o
  -4   1   4        0.03       -0.01      0.62 o
  -3   1   4       19.71       16.72      0.85 o
  -2   1   4      787.60      760.88      7.09 o
  -1   1   4      616.15      559.39     10.71 o
   0   1   4      705.67      750.26     18.51 o
   1   1   4      285.51      297.94      2.87 o
   2   1   4     4662.81     4655.53     42.91 o
   3   1   4      957.42      990.03     10.51 o
   4   1   4     1855.31     2003.45     19.55 o
   5   1   4      251.49      244.77      4.49 o
   6   1   4      288.81      279.78      5.28 o
   7   1   4        0.14       -1.71      2.02 o
   8   1   4        0.05       -1.56      2.53 o
   9   1   4       20.84       22.07      3.93 o
  10   1   4        3.25       -0.58      3.78 o
  11   1   4       24.98       29.29      5.30 o
 -11   2   4        4.72        5.73      8.23 o
 -10   2   4       32.28       33.86      5.24 o
  -9   2   4        0.33       -0.75      3.34 o
  -8   2   4       18.11       12.37      3.01 o
  -7   2   4        6.90        2.92      2.01 o
  -6   2   4      281.14      273.44      6.12 o
  -5   2   4      103.55      112.73      2.73 o
  -4   2   4        2.05        2.06      0.70 o
  -3   2   4      367.87      353.99      4.04 o
  -2   2   4    14089.71    13882.75    121.52 o
  -1   2   4    10189.79     9850.08    109.57 o
   0   2   4    13950.77    13249.00    241.78 o
   1   2   4     1004.72      929.44      8.19 o
   2   2   4     4195.69     4130.38     39.98 o
   3   2   4       45.75       50.05      1.54 o
   4   2   4     2384.81     2435.31     24.62 o
   5   2   4      882.60      910.92     10.97 o
   6   2   4       51.46       50.89      2.35 o
   7   2   4      156.52      159.90      4.92 o
   8   2   4        5.35        3.29      2.67 o
   9   2   4        2.20       -2.83      2.91 o
  10   2   4       20.70       27.97      4.65 o
  11   2   4       16.16        9.72      4.60 o
 -10   3   4        1.09       -3.21      4.00 o
  -9   3   4       17.50       14.06      4.12 o
  -8   3   4        0.65       -2.28      2.28 o
  -7   3   4       11.71        7.15      2.10 o
  -6   3   4       50.18       44.84      3.55 o
  -5   3   4       41.78       48.73      2.28 o
  -4   3   4      598.55      597.81      7.79 o
  -3   3   4      857.21      803.71      9.08 o
  -2   3   4       21.12       17.08      0.78 o
  -1   3   4     5386.47     5201.38     50.43 o
   0   3   4     3358.56     3241.63     33.46 o
   1   3   4     5029.37     5157.38     49.74 o
   2   3   4     1074.65     1050.20     10.75 o
   3   3   4     2300.80     2357.73     24.77 o
   4   3   4     1976.63     2061.83     21.04 o
   5   3   4      484.02      523.87      7.52 o
   6   3   4      242.74      245.56      4.51 o
   7   3   4        6.75        5.43      2.04 o
   8   3   4      184.80      183.96      6.18 o
   9   3   4       14.43       13.12      3.62 o
  10   3   4       22.80       18.16      4.22 o
  11   3   4        3.62        8.05      4.53 o
 -10   4   4        3.70        4.38      6.48 o
  -9   4   4       11.46        7.47      5.83 o
  -8   4   4       20.48       14.88      2.89 o
  -7   4   4        3.50        2.89      2.18 o
  -6   4   4        9.30       10.07      1.56 o
  -5   4   4        0.01        1.61      1.13 o
  -4   4   4       10.39       15.13      1.22 o
  -3   4   4      887.41      972.25     10.91 o
  -2   4   4        8.35        6.59      0.61 o
  -1   4   4      125.36      119.49      1.84 o
   0   4   4     5163.02     4868.52     49.50 o
   1   4   4    17747.36    16855.05    180.19 o
   2   4   4     8447.53     8804.52     84.40 o
   3   4   4     1095.06     1103.70     12.25 o
   4   4   4       24.57       27.41      1.33 o
   5   4   4      194.56      194.43      3.91 o
   6   4   4       47.12       37.78      2.25 o
   7   4   4        5.11        4.63      1.90 o
   8   4   4       87.61       78.10      4.32 o
   9   4   4      102.03      104.78      5.66 o
  10   4   4        3.43        9.33      3.88 o
  11   4   4       12.57       11.01      4.41 o
 -10   5   4       12.68       18.40      6.25 o
  -9   5   4       63.27       64.88      5.80 o
  -8   5   4        0.90        1.84      2.80 o
  -7   5   4      117.85      113.43      5.54 o
  -6   5   4        3.14        1.91      1.55 o
  -5   5   4      262.41      263.54      5.72 o
  -4   5   4       93.23       98.85      2.48 o
  -3   5   4     2712.30     2879.49     30.19 o
  -2   5   4      410.68      428.35      5.33 o
  -1   5   4      417.60      401.96      4.84 o
   0   5   4      982.76      985.59     11.22 o
   1   5   4       57.04       56.15      2.28 o
   2   5   4     1654.51     1573.95     16.70 o
   3   5   4      569.26      556.62      6.83 o
   4   5   4       47.37       44.38      1.59 o
   5   5   4       46.62       35.77      2.08 o
   6   5   4      148.96      141.40      4.57 o
   7   5   4       13.59       13.87      2.27 o
   8   5   4       10.21        5.62      2.50 o
   9   5   4        1.07       -2.87      2.87 o
  10   5   4        1.57        7.60      3.69 o
  11   5   4        7.77        7.51      4.38 o
 -10   6   4        2.58       10.92      7.37 o
  -9   6   4       35.80       41.81      5.43 o
  -8   6   4       12.70        7.32      3.54 o
  -7   6   4       24.36       24.38      2.98 o
  -6   6   4       51.60       43.88      2.75 o
  -5   6   4      316.31      357.12      6.41 o
  -4   6   4      213.34      229.75      4.26 o
  -3   6   4      268.12      311.94      6.44 o
  -2   6   4      240.80      241.49      3.47 o
  -1   6   4      186.73      175.76      2.78 o
   0   6   4       12.26       20.33      0.92 o
   1   6   4     2894.13     2845.45     32.49 o
   2   6   4      151.46      146.56      2.66 o
   3   6   4       18.96       20.00      1.29 o
   4   6   4      101.05      103.11      2.59 o
   5   6   4       79.23       89.75      3.00 o
   6   6   4        5.90        6.96      1.66 o
   7   6   4       54.74       56.31      3.12 o
   8   6   4       18.70       11.09      2.47 o
   9   6   4       20.63       12.16      3.17 o
  10   6   4        7.70        6.10      3.65 o
  11   6   4       11.41        6.37      4.30 o
  -9   7   4        0.80        4.41      5.26 o
  -8   7   4       15.23       12.86      4.07 o
  -7   7   4       34.51       38.00      3.36 o
  -6   7   4       16.46       20.69      2.66 o
  -5   7   4        3.39        5.27      1.55 o
  -4   7   4      553.47      542.65      8.42 o
  -3   7   4      862.14      927.47     11.63 o
  -2   7   4       33.09       21.96      1.84 o
  -1   7   4      998.50      972.64     11.81 o
   0   7   4        1.55        2.57      0.99 o
   1   7   4     1366.79     1322.31     22.03 o
   2   7   4     2445.31     2534.21     32.50 o
   3   7   4       81.63       96.73      2.44 o
   4   7   4      139.22      144.78      3.39 o
   5   7   4       27.62       24.15      1.81 o
   6   7   4      364.42      366.03      6.65 o
   7   7   4        6.50        6.24      2.21 o
   8   7   4      238.10      264.85      7.51 o
   9   7   4       54.16       51.30      4.03 o
  10   7   4        0.10        2.41      3.57 o
  11   7   4        5.09        5.90      4.08 o
  -9   8   4       11.12        8.96      5.73 o
  -8   8   4        3.44        0.88      3.75 o
  -7   8   4        0.26       -2.51      2.51 o
  -6   8   4        0.39       -1.16      2.12 o
  -5   8   4        8.05       11.21      1.94 o
  -4   8   4      230.20      239.66      4.73 o
  -3   8   4      404.65      416.98      8.15 o
  -2   8   4       33.53       33.98      1.84 o
  -1   8   4      486.12      479.47      7.08 o
   0   8   4      561.99      552.87      8.07 o
   1   8   4      234.00      228.83      4.44 o
   2   8   4       97.26      122.15      2.91 o
   3   8   4     1132.31     1270.24     17.55 o
   4   8   4      185.13      191.86      4.39 o
   5   8   4        8.71        4.36      1.63 o
   6   8   4       23.06       23.79      2.14 o
   7   8   4        4.13        4.27      2.10 o
   8   8   4      256.83      268.14      7.63 o
   9   8   4      265.91      315.39      9.89 o
  10   8   4        8.27        7.35      3.40 o
  11   8   4        0.00        0.06      4.19 o
  -9   9   4        0.06       -4.97      5.31 o
  -8   9   4       21.06        5.92      5.28 o
  -7   9   4        3.08        7.89      5.00 o
  -6   9   4        1.33        2.28      2.46 o
  -5   9   4      178.95      202.98      5.94 o
  -4   9   4       44.06       44.20      2.33 o
  -3   9   4      227.41      226.50      4.47 o
  -2   9   4        3.81        1.23      1.28 o
  -1   9   4      128.08      122.68      3.20 o
   0   9   4      872.25      897.26     11.26 o
   1   9   4       21.79       16.36      1.46 o
   2   9   4       86.71       80.63      2.79 o
   3   9   4     1160.17     1275.76     19.43 o
   4   9   4      372.03      368.02      6.83 o
   5   9   4       29.34       30.70      2.28 o
   6   9   4       20.53       20.24      2.27 o
   7   9   4       28.34       29.09      2.76 o
   8   9   4        1.57       -1.23      2.93 o
   9   9   4      138.46      138.98      6.72 o
  10   9   4       12.58        7.16      3.29 o
  11   9   4        3.44        1.65      4.02 o
  -8  10   4        2.88        2.13      4.93 o
  -7  10   4        0.30       -0.10      3.65 o
  -6  10   4        3.71        3.02      2.63 o
  -5  10   4       14.70       16.89      2.85 o
  -4  10   4       90.21       85.91      3.97 o
  -3  10   4      512.76      552.00      8.31 o
  -2  10   4        4.92        4.35      1.48 o
  -1  10   4        8.21        7.89      1.55 o
   0  10   4     1700.71     1645.38     22.03 o
   1  10   4      158.40      153.58      5.82 o
   2  10   4       92.75      105.03      3.70 o
   3  10   4       61.90       55.23      2.75 o
   4  10   4      272.42      293.80      6.02 o
   5  10   4        0.16       -0.72      1.60 o
   6  10   4        8.41       10.15      2.05 o
   7  10   4      183.56      195.37      6.77 o
   8  10   4       24.69       32.32      5.12 o
   9  10   4       53.95       51.28      4.83 o
  10  10   4        0.37        2.78      3.72 o
  11  10   4        6.17        4.56      5.19 o
  -8  11   4        8.33        7.99      5.76 o
  -7  11   4        5.82       -1.06      5.43 o
  -6  11   4        0.15       -0.66      2.71 o
  -5  11   4        4.19        7.02      2.61 o
  -4  11   4       81.88       76.01      5.45 o
  -3  11   4      210.06      208.90      5.13 o
  -2  11   4        8.81        7.95      1.81 o
  -1  11   4        4.45        3.20      1.56 o
   0  11   4      410.93      407.32      6.94 o
   1  11   4      135.05      139.05      6.39 o
   2  11   4      119.59      128.22      4.24 o
   3  11   4      128.08      133.41      4.30 o
   4  11   4       28.30       34.52      3.12 o
   5  11   4       56.52       59.91      2.98 o
   6  11   4       10.23       11.89      2.24 o
   7  11   4       47.41       41.96      3.18 o
   8  11   4       44.51       52.25      4.55 o
   9  11   4        3.21        3.38      3.57 o
  10  11   4       16.82       19.93      5.00 o
  -7  12   4       23.31       26.10      7.14 o
  -6  12   4       23.48       24.29      4.72 o
  -5  12   4       36.30       43.09      3.72 o
  -4  12   4        7.45        9.17      2.58 o
  -3  12   4     1177.32     1207.13     19.97 o
  -2  12   4      697.44      696.06     14.06 o
  -1  12   4       91.17       91.42      5.80 o
   0  12   4        0.03        0.51      1.59 o
   1  12   4       93.91       98.03      3.46 o
   2  12   4      676.99      685.26     13.87 o
   3  12   4      341.02      368.49     10.33 o
   4  12   4       70.80       57.01      3.47 o
   5  12   4        4.84        4.17      2.17 o
   6  12   4       33.33       40.93      3.02 o
   7  12   4        5.61       14.73      3.09 o
   8  12   4       27.31       24.90      3.78 o
   9  12   4        4.34        3.42      3.52 o
  10  12   4        3.83        3.31      4.01 o
  -7  13   4        6.11        5.85      8.28 o
  -6  13   4       10.99        2.99      5.17 o
  -5  13   4       11.55       13.91      3.69 o
  -4  13   4       36.03       49.74      5.56 o
  -3  13   4        3.28        6.45      2.66 o
  -2  13   4        8.37        5.91      2.66 o
  -1  13   4      161.80      148.63      5.36 o
   0  13   4     1141.49     1095.43     15.44 o
   1  13   4      199.74      204.40      5.90 o
   2  13   4        3.37       -2.04      2.04 o
   3  13   4      145.41      143.92      6.78 o
   4  13   4      151.22      157.47      5.17 o
   5  13   4       83.55       80.51      3.99 o
   6  13   4        3.35        2.31      3.29 o
   7  13   4       82.65       80.69      4.99 o
   8  13   4        3.45       -2.93      2.93 o
   9  13   4        1.71       -0.40      3.46 o
  10  13   4        3.86        4.20      4.13 o
  -6  14   4       14.28       16.69      6.30 o
  -5  14   4        1.76        2.85      3.79 o
  -4  14   4       37.19       32.36      4.10 o
  -3  14   4        0.47       -1.28      2.46 o
  -2  14   4        1.57        1.01      2.45 o
  -1  14   4       31.11       31.23      3.23 o
   0  14   4      200.89      224.72      7.07 o
   1  14   4     1478.23     1448.56     28.83 o
   2  14   4      800.35      755.89     15.40 o
   3  14   4       41.97       42.16      3.71 o
   4  14   4        0.12       -2.01      2.01 o
   5  14   4        3.21       -0.14      2.18 o
   6  14   4        0.22       -0.47      2.66 o
   7  14   4       57.30       64.36      4.82 o
   8  14   4       36.08       40.38      4.56 o
   9  14   4        2.42        4.05      3.76 o
  10  14   4        6.40        8.05      5.26 o
  -6  15   4        0.42       -3.84      5.13 o
  -5  15   4        3.13        0.38      4.95 o
  -4  15   4        0.05       -0.89      3.24 o
  -3  15   4       32.61       30.84      5.54 o
  -2  15   4        6.21        3.14      2.71 o
  -1  15   4       34.88       34.26      3.43 o
   0  15   4        0.88       -2.82      2.97 o
   1  15   4       64.94       65.10      6.02 o
   2  15   4       41.16       38.93      4.91 o
   3  15   4      119.52      122.79      6.22 o
   4  15   4       16.33       15.06      2.79 o
   5  15   4        0.34       -1.78      2.47 o
   6  15   4       25.99       24.44      3.68 o
   7  15   4       45.62       51.51      4.73 o
   8  15   4       18.82       26.01      4.42 o
   9  15   4        1.32        3.29      3.89 o
  -5  16   4        3.23       -1.82      5.14 o
  -4  16   4       14.85       15.30      6.92 o
  -3  16   4        9.44       10.97      3.69 o
  -2  16   4        5.40        6.45      3.31 o
  -1  16   4       12.70       21.78      3.75 o
   0  16   4        3.95       -0.37      3.22 o
   1  16   4        3.70        1.20      2.65 o
   2  16   4        7.19        8.44      3.84 o
   3  16   4       54.20       51.85      4.80 o
   4  16   4        0.37        1.27      3.00 o
   5  16   4        3.86       -0.10      2.90 o
   6  16   4       31.15       35.76      4.79 o
   7  16   4        4.19        1.85      3.55 o
   8  16   4       12.32       14.74      4.18 o
   9  16   4        0.33       -4.47      4.47 o
  -4  17   4        1.77        0.94      5.30 o
  -3  17   4        2.23        1.22      4.56 o
  -2  17   4        1.55        2.43      3.43 o
  -1  17   4        3.60        4.01      3.21 o
   0  17   4        4.97        7.33      3.78 o
   1  17   4       31.97       26.64      4.43 o
   2  17   4       14.66       15.42      4.56 o
   3  17   4        0.00        0.57      3.53 o
   4  17   4        6.16        8.90      3.70 o
   5  17   4        2.46        0.21      3.02 o
   6  17   4       20.39       12.64      3.85 o
   7  17   4        0.00       -1.26      3.42 o
   8  17   4        5.80       17.71      4.44 o
  -3  18   4        0.82        8.64      5.65 o
  -2  18   4        4.99        7.71      4.50 o
  -1  18   4        0.00       -1.95      3.46 o
   0  18   4        4.33        3.22      3.90 o
   1  18   4        1.94       11.09      3.92 o
   2  18   4       55.48       67.64      5.95 o
   3  18   4        4.53       10.58      4.24 o
   4  18   4        2.84        8.21      4.11 o
   5  18   4        2.25        4.34      3.60 o
   6  18   4        0.05        5.09      3.75 o
   7  18   4       19.41       31.03      4.73 o
  -2  19   4        3.01        6.37      8.13 o
  -1  19   4        2.65       -2.23      4.21 o
   0  19   4        9.78       11.79      4.32 o
   1  19   4        3.51        2.24      7.57 o
   2  19   4        0.67        3.16      4.04 o
   3  19   4       10.54        6.28      4.17 o
   4  19   4        2.35        5.43      4.26 o
   5  19   4       10.40        8.36      4.04 o
   6  19   4        6.45        0.86      3.92 o
   0  20   4        1.15        2.78      5.72 o
   1  20   4        4.80        0.23      4.37 o
   2  20   4       18.49       14.08      5.05 o
   3  20   4        2.85        3.60      4.49 o
   4  20   4        0.27        4.98      4.52 o
   5  20   4        1.58        1.33      3.99 o
  -4 -16   5       11.24        7.56      5.76 o
  -3 -16   5        0.55       -2.31      8.60 o
  -2 -16   5        0.01        3.88      7.63 o
  -1 -16   5        0.33       -1.90      7.63 o
  -6 -15   5        9.52       10.18      5.63 o
  -5 -15   5        5.50        0.03      5.01 o
  -4 -15   5        0.47       -1.37      5.67 o
  -3 -15   5        1.29       10.58      8.11 o
  -2 -15   5        0.00        7.06      7.83 o
  -1 -15   5        8.72        6.98      8.11 o
   0 -15   5        0.12        7.35      8.11 o
   1 -15   5        0.01        7.39      8.80 o
  -7 -14   5       21.06       10.04      5.50 o
  -6 -14   5        1.72        3.65      5.03 o
  -5 -14   5       12.40       11.25      5.11 o
  -4 -14   5        0.00        4.68      4.52 o
  -3 -14   5        0.14        3.67      6.62 o
  -2 -14   5        0.66       -3.79      6.34 o
  -1 -14   5        0.32       -6.34      6.34 o
   0 -14   5        0.29       -4.64      6.94 o
   1 -14   5       14.13        8.60      7.67 o
   2 -14   5        2.90       -0.51      5.27 o
   3 -14   5        1.35       -2.01      5.74 o
  -8 -13   5        0.01       -1.28      4.71 o
  -7 -13   5        4.99       10.41      5.31 o
  -6 -13   5        3.88        3.39      6.68 o
  -5 -13   5        0.09       -3.98      4.08 o
  -4 -13   5        4.57        7.33      6.68 o
  -3 -13   5       15.78       24.91      7.63 o
  -2 -13   5        0.33       -3.47      5.93 o
  -1 -13   5        0.36       -5.89      5.89 o
   0 -13   5       12.32        8.11      6.94 o
   1 -13   5        2.08        6.62      4.65 o
   2 -13   5        3.47        1.74      4.11 o
   3 -13   5        0.62        0.84      5.29 o
   4 -13   5        0.25        4.17      6.04 o
  -8 -12   5        0.10        2.76      4.25 o
  -7 -12   5        3.47        7.39      6.18 o
  -6 -12   5        0.60       -4.09      4.09 o
  -5 -12   5       78.74       77.70     15.84 o
  -4 -12   5        9.47       14.17      4.58 o
  -3 -12   5       39.55       41.01      7.99 o
  -2 -12   5        5.80       -0.61      5.37 o
  -1 -12   5        0.46       -4.28      5.65 o
   0 -12   5        8.19       -5.41      5.77 o
   1 -12   5        4.90        0.28      3.90 o
   2 -12   5        0.37       -3.54      3.54 o
   3 -12   5       20.76       19.04      5.20 o
   4 -12   5        0.02       -5.14      5.14 o
   5 -12   5        0.00        6.89      5.87 o
  -9 -11   5        2.84        9.96      4.58 o
  -8 -11   5        4.66        5.10      4.24 o
  -7 -11   5        2.98       -0.08      5.57 o
  -6 -11   5       36.32       40.08      7.97 o
  -5 -11   5       15.93       16.78      4.65 o
  -4 -11   5       14.83       13.80      4.39 o
  -3 -11   5        0.09        1.83      5.07 o
  -2 -11   5       20.54       17.79      3.22 o
  -1 -11   5        6.09        8.67      2.89 o
   0 -11   5        5.87        0.62      2.61 o
   1 -11   5        1.57       -1.60      2.30 o
   2 -11   5       25.80       14.69      3.50 o
   3 -11   5        1.22        5.36      4.57 o
   4 -11   5        0.56       -4.35      4.35 o
   5 -11   5       26.82       43.13      8.38 o
   6 -11   5        8.14        9.22      8.74 o
  -9 -10   5        1.59        5.50      4.33 o
  -8 -10   5       19.71       14.91      4.49 o
  -7 -10   5       45.66       48.51      5.12 o
  -6 -10   5       64.84       61.53      6.26 o
  -5 -10   5       12.21        9.09      4.49 o
  -4 -10   5      154.70      160.91      5.80 o
  -3 -10   5       75.71       83.11      4.17 o
  -2 -10   5       79.67       99.51      4.52 o
  -1 -10   5        2.31        3.57      2.10 o
   0 -10   5       34.95       27.79      3.43 o
   1 -10   5        7.73        5.30      2.33 o
   2 -10   5       64.82       61.03      4.69 o
   3 -10   5       10.82       15.32      3.04 o
   4 -10   5        7.34        6.56      3.59 o
   5 -10   5        5.07        4.79      4.92 o
   6 -10   5        6.70        5.88      6.06 o
 -10  -9   5        8.20       20.39      5.24 o
  -9  -9   5        1.39        3.94      4.25 o
  -8  -9   5       33.42       34.44      5.37 o
  -7  -9   5       10.49        8.84      3.86 o
  -6  -9   5       48.59       44.92      9.79 o
  -5  -9   5       26.42       23.56      3.82 o
  -4  -9   5       80.97       82.24      4.75 o
  -3  -9   5      632.03      616.26     20.39 o
  -2  -9   5      297.97      319.93      8.37 o
  -1  -9   5        0.55        4.10      1.76 o
   0  -9   5        8.64       13.60      2.79 o
   1  -9   5       29.31       28.29      2.67 o
   2  -9   5       29.15       14.26      2.82 o
   3  -9   5        1.30       -1.02      2.31 o
   4  -9   5       18.74       27.82      3.43 o
   5  -9   5       37.48       48.62      4.82 o
   6  -9   5        6.55        5.07      5.49 o
   7  -9   5        0.47       -6.35      7.57 o
 -10  -8   5        6.75        1.51      5.41 o
  -9  -8   5        3.52        3.51      3.94 o
  -8  -8   5       63.50       62.18      5.50 o
  -7  -8   5        7.95        8.62      3.84 o
  -6  -8   5       39.05       29.36      3.89 o
  -5  -8   5      364.54      349.34      7.63 o
  -4  -8   5       17.42       11.06      1.84 o
  -3  -8   5      626.36      604.81     13.64 o
  -2  -8   5       47.56       37.31      2.17 o
  -1  -8   5       36.91       36.40      2.11 o
   0  -8   5        4.20        2.65      1.32 o
   1  -8   5        6.62        3.72      1.38 o
   2  -8   5       47.26       40.07      2.56 o
   3  -8   5       21.56       18.63      2.81 o
   4  -8   5       80.52       83.36      4.37 o
   5  -8   5        7.57       12.75      3.18 o
   6  -8   5        1.45       -3.88      3.88 o
   7  -8   5        0.16        5.20      5.57 o
 -10  -7   5       13.75       14.80      4.81 o
  -9  -7   5        0.07        2.57      3.67 o
  -8  -7   5       46.25       51.59      5.11 o
  -7  -7   5       62.78       61.30      4.98 o
  -6  -7   5        0.00       -1.60      1.60 o
  -5  -7   5      205.60      203.41      6.62 o
  -4  -7   5      299.49      316.79      7.36 o
  -3  -7   5       12.78       20.17      1.75 o
  -2  -7   5       13.16        8.53      1.93 o
  -1  -7   5       54.11       55.06      3.50 o
   0  -7   5        8.69        9.19      1.48 o
   1  -7   5      213.96      226.16      4.50 o
   2  -7   5        3.23        1.35      1.35 o
   3  -7   5        5.10       -1.58      1.79 o
   4  -7   5       18.23       11.47      2.72 o
   5  -7   5       50.57       48.97      3.93 o
   6  -7   5        0.79       -0.62      2.99 o
   7  -7   5        0.00       -1.12      4.06 o
   8  -7   5        0.00        0.27      6.17 o
 -10  -6   5        1.37        8.74      4.48 o
  -9  -6   5        2.19        8.01      3.93 o
  -8  -6   5      202.35      183.63      9.45 o
  -7  -6   5       63.37       61.85      4.14 o
  -6  -6   5      141.41      134.97      4.22 o
  -5  -6   5      334.89      321.46      6.41 o
  -4  -6   5        7.46        5.36      1.26 o
  -3  -6   5      164.42      157.20      3.95 o
  -2  -6   5      593.54      635.27     10.45 o
  -1  -6   5      275.16      267.22      4.96 o
   0  -6   5      290.72      295.77      4.75 o
   1  -6   5      143.85      152.96      3.17 o
   2  -6   5      108.57       97.71      3.06 o
   3  -6   5        2.41       -1.45      1.45 o
   4  -6   5      257.02      260.02      6.97 o
   5  -6   5       24.63       24.06      3.43 o
   6  -6   5       21.16       27.14      2.94 o
   7  -6   5       10.81       12.03      3.88 o
   8  -6   5       18.36       32.07      7.28 o
 -11  -5   5        4.53       10.06      6.17 o
 -10  -5   5        0.26       -5.80      6.64 o
  -9  -5   5        5.29        8.29      3.80 o
  -8  -5   5       14.69        8.94      3.74 o
  -7  -5   5       37.74       35.74      3.18 o
  -6  -5   5        6.11        3.96      1.34 o
  -5  -5   5       54.56       48.80      2.17 o
  -4  -5   5       70.59       55.60      2.93 o
  -3  -5   5       82.61      100.30      3.36 o
  -2  -5   5      553.57      531.44      8.52 o
  -1  -5   5      211.98      176.49      5.19 o
   0  -5   5        0.24       -0.89      0.89 o
   1  -5   5        0.67        0.81      0.96 o
   2  -5   5      218.10      209.46      3.76 o
   3  -5   5      122.54      124.49      3.53 o
   4  -5   5      227.26      232.63      4.96 o
   5  -5   5       78.18       72.20      3.56 o
   6  -5   5      180.24      184.86      5.39 o
   7  -5   5        0.18       -2.99      2.99 o
   8  -5   5       12.21       11.75      4.17 o
   9  -5   5       10.91        7.54     19.09 o
 -11  -4   5        1.21        6.90      4.88 o
 -10  -4   5        2.10        5.74      4.28 o
  -9  -4   5        2.03        2.59      3.54 o
  -8  -4   5        2.61       -3.14      3.14 o
  -7  -4   5      239.88      239.09      5.74 o
  -6  -4   5      347.91      363.91      6.35 o
  -5  -4   5       61.37       62.73      1.95 o
  -4  -4   5        6.02        3.26      0.86 o
  -3  -4   5      325.58      351.29      5.81 o
  -2  -4   5     1133.01     1233.45     16.93 o
  -1  -4   5      517.09      550.72      8.16 o
   0  -4   5      130.22      131.15      3.14 o
   1  -4   5      862.02      925.11     11.21 o
   2  -4   5      475.49      481.10      6.37 o
   3  -4   5        4.88        2.05      1.29 o
   4  -4   5      179.31      184.34      4.10 o
   5  -4   5     2282.65     2302.71     27.10 o
   6  -4   5       23.43       26.24      2.67 o
   7  -4   5        6.27        8.76      3.15 o
   8  -4   5       39.40       42.15      5.32 o
   9  -4   5        2.19       -0.08      4.66 o
 -11  -3   5        1.18        2.40      4.77 o
 -10  -3   5        0.36       -0.33      3.72 o
  -9  -3   5        2.08        4.11      3.66 o
  -8  -3   5        0.02        0.45      3.27 o
  -7  -3   5      395.33      386.67      7.56 o
  -6  -3   5       57.31       54.61      2.43 o
  -5  -3   5      190.84      214.46      4.42 o
  -4  -3   5       42.80       44.12      1.86 o
  -3  -3   5     1028.74     1082.21     13.44 o
  -2  -3   5       23.51       18.16      1.02 o
  -1  -3   5      172.28      187.41      2.85 o
   0  -3   5       94.67      108.91      2.17 o
   1  -3   5     1102.34     1115.86     13.04 o
   2  -3   5      292.79      283.61      4.20 o
   3  -3   5      634.89      609.89      8.24 o
   4  -3   5        2.25       -1.12      1.12 o
   5  -3   5       64.42       65.66      2.49 o
   6  -3   5      206.87      224.43      5.60 o
   7  -3   5        2.15        4.91      2.86 o
   8  -3   5        0.68       -0.41      3.21 o
   9  -3   5        0.52        7.82      4.22 o
 -11  -2   5        0.88        2.00      5.84 o
 -10  -2   5        2.75       -2.18      3.90 o
  -9  -2   5        9.55        3.23      5.74 o
  -8  -2   5       17.39       18.03      2.71 o
  -7  -2   5      100.46       87.09      3.59 o
  -6  -2   5       23.99       26.69      1.92 o
  -5  -2   5        2.05        4.59      1.10 o
  -4  -2   5      784.40      826.34     10.86 o
  -3  -2   5        5.85        4.76      0.92 o
  -2  -2   5     1679.38     1678.05     17.39 o
  -1  -2   5      130.69      153.88      2.12 o
   0  -2   5        0.05       -0.34      0.42 o
   1  -2   5     2097.62     2075.78     21.82 o
   2  -2   5      680.80      707.09      8.79 o
   3  -2   5      933.23      959.22     15.48 o
   4  -2   5      301.14      288.45      5.48 o
   5  -2   5       93.18       99.36      3.62 o
   6  -2   5       22.97       24.30      2.55 o
   7  -2   5        2.69        1.47      2.63 o
   8  -2   5      199.12      209.80     11.42 o
   9  -2   5       30.48       31.35      4.69 o
  10  -2   5        1.57        8.65      8.23 o
 -11  -1   5        1.08       -4.27      4.27 o
 -10  -1   5       16.69       20.26      4.62 o
  -9  -1   5       69.93       65.82      5.57 o
  -8  -1   5        7.99        7.58      2.84 o
  -7  -1   5      400.33      385.79      7.32 o
  -6  -1   5      142.13      149.05      3.74 o
  -5  -1   5     1142.86     1179.08     15.22 o
  -4  -1   5      142.76      138.13      3.88 o
  -3  -1   5        1.88        2.00      0.70 o
  -2  -1   5       26.04       35.69      1.13 o
  -1  -1   5       39.89       33.95      0.95 o
   0  -1   5       16.05       18.00      0.75 o
   1  -1   5       93.06       98.64      1.63 o
   2  -1   5       15.22       12.96      0.91 o
   3  -1   5      253.13      301.91      4.15 o
   4  -1   5      402.05      409.49      6.02 o
   5  -1   5        3.18        5.33      1.26 o
   6  -1   5      490.57      500.50      7.99 o
   7  -1   5        0.01        0.13      2.59 o
   8  -1   5      122.52      116.36      5.97 o
   9  -1   5        2.02        0.96      3.59 o
  10  -1   5       11.52        5.62      5.20 o
 -11   0   5       17.73       20.40      6.19 o
 -10   0   5       20.36       13.53      4.44 o
  -9   0   5       12.45       15.38      4.15 o
  -8   0   5        0.76        3.11      2.93 o
  -7   0   5      301.04      291.25      5.40 o
  -6   0   5        2.09        0.45      1.08 o
  -5   0   5      343.98      326.58      5.81 o
  -4   0   5     3128.41     3140.15     37.09 o
  -3   0   5      168.59      168.57      2.34 o
  -2   0   5       33.00       31.15      0.96 o
  -1   0   5       47.34       50.66      1.49 o
   0   0   5       13.60       14.59      0.54 o
   1   0   5     1714.72     1590.07     14.36 o
   2   0   5      639.51      637.21      6.61 o
   3   0   5      297.15      285.11      3.89 o
   4   0   5      106.04      120.10      3.51 o
   5   0   5       30.62       26.33      1.77 o
   6   0   5       18.11       13.36      1.91 o
   7   0   5      206.39      197.73      7.81 o
   8   0   5       44.26       33.72      3.87 o
   9   0   5        0.52       -0.16      3.29 o
  10   0   5       10.19       12.88      4.54 o
 -11   1   5        2.34        1.00      6.76 o
 -10   1   5        0.56       -3.79      3.79 o
  -9   1   5        0.08       -0.11      3.48 o
  -8   1   5       67.92       66.04      4.44 o
  -7   1   5        1.57       -1.60      1.60 o
  -6   1   5       23.90       23.60      1.66 o
  -5   1   5      411.45      385.11      5.65 o
  -4   1   5      932.65      966.02     11.56 o
  -3   1   5      344.10      315.99      3.59 o
  -2   1   5      292.98      297.17      3.52 o
  -1   1   5      643.05      648.53     12.46 o
   0   1   5      306.10      287.84      5.92 o
   1   1   5       37.71       38.93      0.74 o
   2   1   5     1016.54     1030.51     10.62 o
   3   1   5        3.86        3.93      0.75 o
   4   1   5      305.99      315.43      4.96 o
   5   1   5        0.83        0.38      1.16 o
   6   1   5      114.91      116.46      3.41 o
   7   1   5       39.02       35.86      2.83 o
   8   1   5       28.10       23.92      3.18 o
   9   1   5       12.36       19.13      3.86 o
  10   1   5        2.52        1.53      3.83 o
 -10   2   5        3.10        4.55      4.19 o
  -9   2   5        0.82       -3.40      3.40 o
  -8   2   5      128.97      126.76      5.79 o
  -7   2   5       10.41       10.10      2.73 o
  -6   2   5        3.53        2.04      1.26 o
  -5   2   5       39.86       40.24      1.62 o
  -4   2   5      221.49      227.49      3.75 o
  -3   2   5      300.92      283.89      3.34 o
  -2   2   5     1406.93     1430.52     15.00 o
  -1   2   5      913.04      917.09     17.17 o
   0   2   5       34.77       34.19      3.31 o
   1   2   5      302.67      340.88      3.73 o
   2   2   5       25.91       30.04      0.89 o
   3   2   5        0.19       -0.76      0.76 o
   4   2   5      171.59      180.74      3.34 o
   5   2   5       90.18       81.71      2.38 o
   6   2   5      379.11      365.78      6.67 o
   7   2   5      495.62      474.48      8.71 o
   8   2   5        2.41       -1.00      2.54 o
   9   2   5       24.64       24.80      3.95 o
  10   2   5        0.00       -2.83      3.64 o
  11   2   5        0.09       -1.46      6.07 o
 -10   3   5        0.38       -1.75      4.05 o
  -9   3   5       11.23        8.84      3.89 o
  -8   3   5        2.48        0.82      2.77 o
  -7   3   5       39.31       43.97      2.88 o
  -6   3   5      219.77      209.14      4.58 o
  -5   3   5      193.35      203.03      4.08 o
  -4   3   5      375.00      338.61      7.20 o
  -3   3   5      246.10      225.72      3.45 o
  -2   3   5      821.68      787.41      7.72 o
  -1   3   5      269.36      270.45      3.15 o
   0   3   5       44.99       46.35      2.09 o
   1   3   5      313.85      314.90      3.42 o
   2   3   5      126.52      127.27      2.78 o
   3   3   5      235.78      243.96      3.42 o
   4   3   5      607.65      670.72      8.74 o
   5   3   5       31.90       30.35      2.02 o
   6   3   5       21.03       21.45      1.86 o
   7   3   5      600.74      606.34     10.64 o
   8   3   5       95.47       93.91      4.58 o
   9   3   5        3.72        6.84      3.29 o
  10   3   5        4.49        5.85      3.67 o
  11   3   5        7.18        4.12      5.46 o
 -10   4   5        0.43       -3.90      3.90 o
  -9   4   5        0.43       -3.30      3.30 o
  -8   4   5        2.41       -2.07      4.47 o
  -7   4   5      120.73      117.36      6.32 o
  -6   4   5       75.02       78.55      2.94 o
  -5   4   5        1.04       -0.11      1.06 o
  -4   4   5      151.58      140.07      2.92 o
  -3   4   5      629.64      626.04      7.84 o
  -2   4   5       12.81        9.90      0.79 o
  -1   4   5       67.02       75.18      1.20 o
   0   4   5      318.06      324.77      3.98 o
   1   4   5     1899.96     1906.51     19.67 o
   2   4   5     1786.85     1769.52     17.61 o
   3   4   5      220.88      230.29      3.31 o
   4   4   5      578.97      579.46      7.78 o
   5   4   5        4.03        6.74      1.42 o
   6   4   5      189.95      191.54      4.47 o
   7   4   5       25.04       22.21      2.25 o
   8   4   5        7.85        2.98      2.69 o
   9   4   5        0.18       -1.66      3.57 o
  10   4   5        0.48       -3.28      3.28 o
  11   4   5        2.21        2.39      4.24 o
 -10   5   5        2.13        6.61     10.01 o
  -9   5   5        7.11        4.53      3.81 o
  -8   5   5       58.16       58.82      5.10 o
  -7   5   5       39.75       38.89      3.12 o
  -6   5   5       40.32       38.91      2.82 o
  -5   5   5       90.21       94.46      2.62 o
  -4   5   5       58.65       65.14      2.48 o
  -3   5   5      253.15      231.79      3.75 o
  -2   5   5      664.11      649.81      7.52 o
  -1   5   5     1687.20     1708.77     17.89 o
   0   5   5       85.74       70.86      1.43 o
   1   5   5     1792.73     1816.41     29.65 o
   2   5   5        4.96        4.71      0.71 o
   3   5   5     1432.90     1440.05     15.68 o
   4   5   5     2185.86     2258.23     25.65 o
   5   5   5      854.91      789.35     10.44 o
   6   5   5        1.42        1.22      1.46 o
   7   5   5      146.80      150.69      4.51 o
   8   5   5       86.47       82.54      4.03 o
   9   5   5        2.58        2.00      3.11 o
  10   5   5       17.02       12.01      4.16 o
  11   5   5        6.46        4.00      4.17 o
 -10   6   5        0.28       -2.07      5.36 o
  -9   6   5        1.77       -3.73      3.73 o
  -8   6   5       25.09       20.04      4.15 o
  -7   6   5       20.22       17.50      2.80 o
  -6   6   5       72.33       64.31      3.10 o
  -5   6   5      441.35      453.24      6.95 o
  -4   6   5       42.28       53.67      1.92 o
  -3   6   5       70.17       78.19      2.23 o
  -2   6   5     1078.00     1093.95     12.84 o
  -1   6   5       12.56       11.31      0.84 o
   0   6   5       25.89       28.89      1.04 o
   1   6   5        9.89       15.66      0.94 o
   2   6   5      244.78      272.38      4.33 o
   3   6   5      349.98      300.28      4.58 o
   4   6   5      612.53      635.44      8.00 o
   5   6   5      588.70      578.01      8.22 o
   6   6   5      134.40      144.92      4.28 o
   7   6   5        3.77        1.19      1.92 o
   8   6   5       51.27       51.87      3.57 o
   9   6   5        7.05        7.65      2.87 o
  10   6   5        7.17       10.19      3.99 o
  11   6   5        0.15        2.63      4.34 o
  -9   7   5        0.04       -1.17      4.07 o
  -8   7   5       42.28       34.78      4.76 o
  -7   7   5        3.66        2.75      2.46 o
  -6   7   5       14.01       14.23      2.50 o
  -5   7   5       15.68       13.89      1.62 o
  -4   7   5      108.87      122.86      2.97 o
  -3   7   5      389.63      407.52      5.64 o
  -2   7   5      543.45      511.81      6.48 o
  -1   7   5      316.18      339.03      4.83 o
   0   7   5       65.72       71.73      2.47 o
   1   7   5      732.55      702.02      9.19 o
   2   7   5      786.19      777.62     10.19 o
   3   7   5       81.32       90.92      2.34 o
   4   7   5       27.00       26.49      1.81 o
   5   7   5      252.06      214.53      4.54 o
   6   7   5        0.76        1.78      1.48 o
   7   7   5       82.46       84.06      3.73 o
   8   7   5        1.03       -1.62      2.57 o
   9   7   5        4.01        1.44      2.75 o
  10   7   5        2.84        1.95      3.61 o
  11   7   5        3.67        1.67      4.05 o
  -9   8   5        2.72        5.51      5.13 o
  -8   8   5        0.10        0.41      3.65 o
  -7   8   5        6.60        8.89      5.31 o
  -6   8   5        8.79        8.38      2.43 o
  -5   8   5       11.95        7.43      2.32 o
  -4   8   5      160.64      156.40      3.94 o
  -3   8   5        0.21        1.06      1.09 o
  -2   8   5      319.36      310.41      4.90 o
  -1   8   5        8.76       14.11      1.17 o
   0   8   5      381.91      380.97      5.75 o
   1   8   5      125.88      143.27      3.00 o
   2   8   5       75.12       80.92      2.59 o
   3   8   5      249.87      231.95      4.32 o
   4   8   5       22.13       19.24      1.72 o
   5   8   5       54.72       47.49      2.50 o
   6   8   5        8.71        4.69      1.66 o
   7   8   5       53.64       47.93      3.27 o
   8   8   5      139.68      153.75      7.25 o
   9   8   5        0.06       -0.43      4.45 o
  10   8   5       16.09       15.49      3.76 o
  11   8   5        0.02        4.16      4.30 o
  -9   9   5        0.01       -4.92      4.92 o
  -8   9   5        1.11       -1.28      4.02 o
  -7   9   5        0.21       -0.69      3.39 o
  -6   9   5       10.96        9.44      2.56 o
  -5   9   5       15.76       14.38      2.22 o
  -4   9   5       47.72       52.95      2.53 o
  -3   9   5      117.54      114.51      3.35 o
  -2   9   5        5.36        4.14      1.15 o
  -1   9   5      558.23      554.72      8.08 o
   0   9   5      259.15      251.34      4.81 o
   1   9   5       67.85       74.47      2.63 o
   2   9   5       49.38       63.71      2.34 o
   3   9   5       40.27       51.99      2.24 o
   4   9   5       11.09       10.20      1.65 o
   5   9   5      244.36      268.24      5.95 o
   6   9   5       20.77       22.43      2.26 o
   7   9   5       64.85       80.41      3.77 o
   8   9   5      255.49      258.01      7.62 o
   9   9   5       68.64       71.73      5.37 o
  10   9   5        1.97        4.80      3.27 o
  11   9   5        0.41        3.47      3.66 o
  -8  10   5        0.37       -4.56      6.12 o
  -7  10   5        9.99        0.22      3.47 o
  -6  10   5      144.68      133.25      5.33 o
  -5  10   5      110.29      115.55      4.66 o
  -4  10   5       39.05       52.40      2.93 o
  -3  10   5        8.12        8.98      1.58 o
  -2  10   5      398.49      378.06      8.08 o
  -1  10   5       43.69       38.85      1.99 o
   0  10   5      283.77      276.16      8.20 o
   1  10   5      171.42      188.92      5.19 o
   2  10   5        3.98        3.49      1.50 o
   3  10   5       47.50       43.23      2.45 o
   4  10   5      283.09      284.80      5.85 o
   5  10   5        1.86        6.14      1.74 o
   6  10   5        8.78        6.52      1.93 o
   7  10   5       47.23       42.77      3.40 o
   8  10   5        5.95        9.17      3.28 o
   9  10   5       44.34       49.16      4.95 o
  10  10   5        4.22       -0.39      3.59 o
  11  10   5       18.37       28.06      4.51 o
  -8  11   5        5.58        3.91      5.22 o
  -7  11   5       14.58       23.17      4.60 o
  -6  11   5        5.71       -0.06      3.03 o
  -5  11   5       70.01       68.89      3.91 o
  -4  11   5        2.89        5.38      3.32 o
  -3  11   5        0.79        2.85      1.71 o
  -2  11   5       84.52       75.49      2.90 o
  -1  11   5      202.23      187.02      4.30 o
   0  11   5       40.15       40.43      2.15 o
   1  11   5        7.17        6.43      1.72 o
   2  11   5      560.99      562.79     10.34 o
   3  11   5      452.32      456.31     10.51 o
   4  11   5       98.18      114.27      3.70 o
   5  11   5       55.44       64.87      3.05 o
   6  11   5       36.64       34.12      2.70 o
   7  11   5       63.91       74.00      4.10 o
   8  11   5        6.35        5.64      3.05 o
   9  11   5        1.53        2.73      3.46 o
  10  11   5        6.20        9.51      4.11 o
  -7  12   5        1.77       -4.68      6.24 o
  -6  12   5       14.94       10.90      4.06 o
  -5  12   5        0.06        2.47      2.97 o
  -4  12   5        2.26       -0.67      2.43 o
  -3  12   5      132.69      148.68      5.24 o
  -2  12   5       60.84       59.49      2.96 o
  -1  12   5      202.27      195.23      4.67 o
   0  12   5        0.80       -0.59      1.47 o
   1  12   5      158.71      163.27      4.47 o
   2  12   5        4.12        1.57      1.72 o
   3  12   5       93.30       87.43      3.62 o
   4  12   5       43.63       37.58      2.61 o
   5  12   5        0.63        2.72      1.82 o
   6  12   5       24.51       33.07      2.86 o
   7  12   5        4.25        2.19      3.28 o
   8  12   5       15.03       14.55      3.52 o
   9  12   5       18.22       16.50      3.93 o
  10  12   5        7.32        8.80      4.21 o
  -7  13   5        0.02        7.27      5.51 o
  -6  13   5       18.01       18.43      7.57 o
  -5  13   5       14.73       15.04      3.64 o
  -4  13   5       64.28       65.93      3.98 o
  -3  13   5       94.81       94.30      4.37 o
  -2  13   5      158.49      176.45      6.03 o
  -1  13   5      964.46      951.85     14.96 o
   0  13   5      412.56      420.93     11.65 o
   1  13   5       38.60       30.95      2.63 o
   2  13   5       77.89       72.69      4.79 o
   3  13   5        0.01       -1.84      1.84 o
   4  13   5       15.59       13.98      2.24 o
   5  13   5        1.57       -0.17      1.89 o
   6  13   5        7.18        8.05      2.44 o
   7  13   5        8.74       13.24      3.27 o
   8  13   5       10.18        6.90      3.21 o
   9  13   5       12.30       15.01      3.94 o
  10  13   5        1.30       -3.31      3.83 o
  -6  14   5        5.84       -0.31      5.12 o
  -5  14   5        0.60        6.65      6.70 o
  -4  14   5       15.33       13.85      3.06 o
  -3  14   5      135.59      138.87      5.44 o
  -2  14   5        2.92        9.32      2.75 o
  -1  14   5      137.14      138.41      7.30 o
   0  14   5      313.08      303.73      7.08 o
   1  14   5      922.16      907.80     26.46 o
   2  14   5      248.37      237.32      8.28 o
   3  14   5       47.31       33.67      3.46 o
   4  14   5       63.83       61.39      3.61 o
   5  14   5        0.77        0.53      2.19 o
   6  14   5      120.25      113.16      5.50 o
   7  14   5       27.56       39.62      4.20 o
   8  14   5        3.33        5.15      3.47 o
   9  14   5        0.01       -3.45      3.45 o
  10  14   5        2.11       -0.09      4.05 o
  -6  15   5        1.31       -2.01      5.06 o
  -5  15   5        3.72       -2.65      4.97 o
  -4  15   5       18.36       15.56      4.50 o
  -3  15   5        7.75       14.23      3.06 o
  -2  15   5        0.48        2.46      2.65 o
  -1  15   5        6.93        3.04      2.66 o
   0  15   5      118.89      120.77      5.83 o
   1  15   5       99.06      111.67      5.23 o
   2  15   5       45.97       48.20      5.54 o
   3  15   5       37.16       36.93      3.65 o
   4  15   5      149.58      141.79      5.81 o
   5  15   5        0.00        1.24      2.39 o
   6  15   5       10.71       15.29      3.37 o
   7  15   5        4.64        5.17      3.27 o
   8  15   5       12.98       13.77      4.13 o
   9  15   5        4.12        0.48      3.76 o
  -5  16   5        0.02        2.98      6.46 o
  -4  16   5        2.82       -2.54      4.56 o
  -3  16   5       22.38       24.91      4.11 o
  -2  16   5      247.12      230.85      8.26 o
  -1  16   5        8.17        3.35      3.21 o
   0  16   5       30.57       39.92      4.70 o
   1  16   5      118.07       99.08      5.18 o
   2  16   5       46.28       49.90      4.03 o
   3  16   5       40.23       38.54      3.87 o
   4  16   5       12.66       14.33      7.29 o
   5  16   5       14.34       23.82      3.66 o
   6  16   5       16.42       12.34      3.45 o
   7  16   5       15.71       13.04      3.75 o
   8  16   5        1.48        4.53      4.04 o
   9  16   5        3.60        5.63      4.18 o
  -4  17   5        2.74        4.32      5.49 o
  -3  17   5        0.66        5.95      5.32 o
  -2  17   5       22.14       33.85      4.35 o
  -1  17   5       16.97       19.67      3.90 o
   0  17   5       88.11       78.80      5.98 o
   1  17   5       52.68       43.00      6.09 o
   2  17   5        5.53       11.14      3.68 o
   3  17   5        5.84       10.87      3.67 o
   4  17   5       12.11       12.82      3.92 o
   5  17   5       30.88       20.32      3.74 o
   6  17   5       29.33       30.09      4.26 o
   7  17   5        3.49       12.47      3.84 o
   8  17   5        0.14       -1.01      4.48 o
  -3  18   5        5.72       -0.01      5.39 o
  -2  18   5        3.65       -2.87      4.98 o
  -1  18   5        1.62        0.95      3.76 o
   0  18   5        0.13        3.97      3.80 o
   1  18   5        1.90        2.51      3.66 o
   2  18   5      120.23      109.77      7.68 o
   3  18   5       26.25       21.60      5.74 o
   4  18   5        0.27        1.60      3.62 o
   5  18   5        1.54        0.97      3.37 o
   6  18   5        1.67       -1.49      3.51 o
   7  18   5        9.42       12.53      4.45 o
   8  18   5        2.97       10.92      5.16 o
  -2  19   5        0.00        2.50      5.87 o
  -1  19   5        0.17        0.73      4.99 o
   0  19   5        0.24        2.75      4.15 o
   1  19   5        9.08        5.80      6.14 o
   2  19   5       28.27       24.59      6.57 o
   3  19   5       11.10        4.24      4.10 o
   4  19   5        3.38        5.17      4.24 o
   5  19   5       33.98       31.61      4.67 o
   6  19   5        0.15       -3.49      3.49 o
   7  19   5        5.96        2.80      4.19 o
   0  20   5       10.16        6.61      5.71 o
   1  20   5        0.55        0.61     12.47 o
   2  20   5       17.65       24.77      5.89 o
   3  20   5       13.76       13.95      4.96 o
   4  20   5        0.96        3.93      4.38 o
   5  20   5        8.22        9.12      4.36 o
  -5 -15   6        3.43        2.82      5.29 o
  -4 -15   6        0.38       -1.38      4.98 o
  -3 -15   6        1.67        6.72      5.38 o
  -2 -15   6        3.72        6.82      8.52 o
  -1 -15   6        0.88       -7.55      7.75 o
   0 -15   6        0.04        2.06      8.28 o
  -6 -14   6        5.43        9.14      5.29 o
  -5 -14   6        4.72        0.52      7.02 o
  -4 -14   6        4.68       15.13      5.22 o
  -3 -14   6        3.76        7.45      6.48 o
  -2 -14   6        4.35       13.36      7.71 o
  -1 -14   6       12.08        4.72      7.35 o
   0 -14   6       15.32        8.56      7.83 o
   1 -14   6        3.38       -1.37      7.55 o
   2 -14   6        0.24        3.20      5.72 o
  -7 -13   6        8.51        2.93      5.12 o
  -6 -13   6        0.95        2.82      4.69 o
  -5 -13   6        0.54       -4.50      4.50 o
  -4 -13   6        4.30        7.02      4.32 o
  -3 -13   6        1.02        1.79      4.24 o
  -2 -13   6       20.94       21.23      7.71 o
  -1 -13   6        9.02        8.36      7.19 o
   0 -13   6        0.08        4.12      6.94 o
   1 -13   6        5.98       -2.79      7.02 o
   2 -13   6       13.19       13.88      5.87 o
   3 -13   6        2.33        1.41      5.56 o
  -8 -12   6       10.04       13.86      4.78 o
  -7 -12   6       11.46       18.90      5.56 o
  -6 -12   6        0.66        2.78      4.52 o
  -5 -12   6        7.89        8.04      4.37 o
  -4 -12   6        0.46        0.03      8.11 o
  -3 -12   6       17.63       16.73      4.77 o
  -2 -12   6        7.29        5.81      6.14 o
  -1 -12   6       46.93       50.62      8.92 o
   0 -12   6        9.98       10.33      6.70 o
   1 -12   6        1.32        3.79      6.70 o
   2 -12   6        6.13       11.51      4.49 o
   3 -12   6        6.19        2.01      5.22 o
   4 -12   6        1.97       -5.35      5.35 o
  -9 -11   6        0.22        0.52      8.64 o
  -8 -11   6        0.04       -3.93      3.95 o
  -7 -11   6        4.11        6.91      4.71 o
  -6 -11   6       41.91       39.16      5.68 o
  -5 -11   6       11.37        7.73      4.28 o
  -4 -11   6        0.74        0.81      4.88 o
  -3 -11   6        0.60        2.63      3.73 o
  -2 -11   6        4.81        1.66      5.45 o
  -1 -11   6       13.05       15.42      6.66 o
   0 -11   6       36.89       32.49      7.63 o
   1 -11   6        0.01        3.56      3.64 o
   2 -11   6       23.49       16.31      4.21 o
   3 -11   6        3.69       -1.16     11.60 o
   4 -11   6       10.94       17.60      5.99 o
   5 -11   6        0.03       -2.49      5.51 o
  -9 -10   6        0.01       -2.72      4.05 o
  -8 -10   6        0.31        4.80      3.84 o
  -7 -10   6        1.99       -3.50      3.50 o
  -6 -10   6       45.13       49.30      6.26 o
  -5 -10   6        0.01        0.15      3.78 o
  -4 -10   6        8.58        6.58      3.89 o
  -3 -10   6       60.68       57.79      4.50 o
  -2 -10   6       74.72       67.45      5.87 o
  -1 -10   6       34.58       35.40      4.72 o
   0 -10   6       15.51       16.80      3.10 o
   1 -10   6        1.45        5.43      2.79 o
   2 -10   6       26.64       23.65      4.56 o
   3 -10   6        1.19       -2.80      4.61 o
   4 -10   6       10.75       10.11      5.54 o
   5 -10   6        7.24       13.02      5.97 o
   6 -10   6        1.25        6.94      6.18 o
  -9  -9   6       14.12       17.42      6.75 o
  -8  -9   6        1.48        4.79      3.92 o
  -7  -9   6       11.92       13.81      3.92 o
  -6  -9   6       81.27       67.47      6.21 o
  -5  -9   6       10.32       10.69      5.43 o
  -4  -9   6       22.70       23.61      5.47 o
  -3  -9   6        4.54        1.75      1.60 o
  -2  -9   6       14.68        6.00      1.85 o
  -1  -9   6      163.32      150.93      6.81 o
   0  -9   6        2.21        1.19      1.99 o
   1  -9   6       62.36       63.00      3.50 o
   2  -9   6       28.13       34.58      3.08 o
   3  -9   6        3.08        1.79      2.61 o
   4  -9   6        0.07        1.18      3.88 o
   5  -9   6        2.29       -3.53      3.99 o
   6  -9   6        1.05       -1.99      5.14 o
 -10  -8   6        0.55        3.10      4.32 o
  -9  -8   6       10.54       10.07      4.26 o
  -8  -8   6        2.72        5.02      3.70 o
  -7  -8   6       44.56       44.25      6.12 o
  -6  -8   6       11.36        5.56      3.93 o
  -5  -8   6       85.83       80.99      3.72 o
  -4  -8   6      180.21      169.53      7.08 o
  -3  -8   6       67.04       65.94      2.74 o
  -2  -8   6      290.82      302.50     11.28 o
  -1  -8   6        2.18        3.84      1.48 o
   0  -8   6        0.04       -1.04      1.50 o
   1  -8   6       23.60       23.46      2.10 o
   2  -8   6        1.88       -1.68      1.92 o
   3  -8   6        6.92       -0.57      2.18 o
   4  -8   6        1.27       -1.64      2.84 o
   5  -8   6        2.76        1.55      3.97 o
   6  -8   6        0.06       -2.29      4.93 o
   7  -8   6        3.79        3.24     10.64 o
 -10  -7   6        4.19        4.55      4.41 o
  -9  -7   6        5.89        3.27      3.84 o
  -8  -7   6       81.23       92.16      6.10 o
  -7  -7   6       63.86       64.55      5.05 o
  -6  -7   6        8.95        5.32      3.17 o
  -5  -7   6       42.70       39.41      2.80 o
  -4  -7   6       17.87       13.92      1.97 o
  -3  -7   6      203.51      194.68      4.85 o
  -2  -7   6      234.26      247.40      7.13 o
  -1  -7   6       21.25       18.80      2.41 o
   0  -7   6      380.98      370.71      6.84 o
   1  -7   6       20.07       21.60      1.91 o
   2  -7   6       41.50       41.58      2.39 o
   3  -7   6      264.48      271.02      7.90 o
   4  -7   6       39.13       34.20      3.31 o
   5  -7   6        1.54        1.45      2.74 o
   6  -7   6       14.62       20.69      4.94 o
   7  -7   6        0.14        5.27      5.65 o
   8  -7   6        1.12       -2.34      9.32 o
 -10  -6   6        0.04       -3.80      3.80 o
  -9  -6   6        0.36       -0.93      3.57 o
  -8  -6   6       48.74       51.96      5.10 o
  -7  -6   6       23.49       24.64      3.90 o
  -6  -6   6        1.00        2.11      1.95 o
  -5  -6   6       16.06       17.73      1.96 o
  -4  -6   6      221.18      219.78      5.68 o
  -3  -6   6      257.12      279.33      7.37 o
  -2  -6   6      676.04      706.20     13.03 o
  -1  -6   6      120.89      136.11      3.97 o
   0  -6   6       23.49       19.15      1.67 o
   1  -6   6        2.25        2.87      1.21 o
   2  -6   6      236.56      239.11      4.58 o
   3  -6   6       26.22       20.59      2.38 o
   4  -6   6      128.88      130.90      5.00 o
   5  -6   6        0.07       -2.55      2.55 o
   6  -6   6        9.96       15.98      3.23 o
   7  -6   6        0.00       -2.53      4.80 o
   8  -6   6        0.99        0.41      5.92 o
 -10  -5   6        0.04       -1.12      3.95 o
  -9  -5   6        2.06        2.02      3.68 o
  -8  -5   6        4.78        3.89      3.80 o
  -7  -5   6       40.89       37.97      4.07 o
  -6  -5   6      285.01      276.80      6.99 o
  -5  -5   6       21.83       16.29      2.06 o
  -4  -5   6       90.74       93.99      2.68 o
  -3  -5   6       46.28       54.25      2.61 o
  -2  -5   6       81.74       86.76      2.36 o
  -1  -5   6      118.11      133.34      3.82 o
   0  -5   6      301.43      314.44      5.24 o
   1  -5   6      149.76      150.56      3.46 o
   2  -5   6        0.31        0.01      1.08 o
   3  -5   6        8.69        3.71      1.58 o
   4  -5   6       27.40       28.28      2.50 o
   5  -5   6      211.54      201.26      5.58 o
   6  -5   6       14.40       14.29      2.61 o
   7  -5   6        0.36        1.13      3.74 o
   8  -5   6        0.78        2.57      5.75 o
 -10  -4   6       10.26       16.91      4.62 o
  -9  -4   6        1.41       -3.31      3.31 o
  -8  -4   6       17.21       15.90      3.80 o
  -7  -4   6      210.54      203.01      5.96 o
  -6  -4   6        7.95        5.61      1.61 o
  -5  -4   6        1.49        3.99      1.21 o
  -4  -4   6       97.67      100.94      2.37 o
  -3  -4   6      180.04      189.13      3.43 o
  -2  -4   6      160.43      192.89      3.39 o
  -1  -4   6       16.31       14.72      1.13 o
   0  -4   6      406.39      414.90      6.16 o
   1  -4   6       72.21       68.57      2.22 o
   2  -4   6     1096.17     1110.05     14.23 o
   3  -4   6      136.93      137.24      3.32 o
   4  -4   6      978.62      938.47     13.29 o
   5  -4   6       10.46       17.70      2.46 o
   6  -4   6       10.65        8.90      3.58 o
   7  -4   6       17.44       15.53      3.34 o
   8  -4   6        8.59        1.04      5.39 o
   9  -4   6       14.91       19.81      7.05 o
 -11  -3   6       25.29       34.59     11.14 o
 -10  -3   6        0.08        0.14      3.99 o
  -9  -3   6        1.68       -2.95      3.36 o
  -8  -3   6       31.43       22.03      4.31 o
  -7  -3   6      100.30      101.22      3.84 o
  -6  -3   6      404.10      407.63      6.91 o
  -5  -3   6       17.36       18.56      1.40 o
  -4  -3   6      303.59      313.76      4.94 o
  -3  -3   6       18.37       26.44      1.28 o
  -2  -3   6      480.36      471.99      6.36 o
  -1  -3   6     1790.78     1862.36     22.15 o
   0  -3   6     1166.89     1232.28     14.16 o
   1  -3   6      728.92      761.33     10.12 o
   2  -3   6      139.12      121.13      2.74 o
   3  -3   6      121.17      134.74      2.97 o
   4  -3   6      322.58      322.77      6.56 o
   5  -3   6       86.89       92.37      3.21 o
   6  -3   6       47.84       52.08      3.61 o
   7  -3   6       13.07       17.81      3.28 o
   8  -3   6        5.31        1.48      3.50 o
   9  -3   6        5.31       -4.30      5.46 o
 -11  -2   6        0.68       -2.09      4.40 o
 -10  -2   6       13.22       17.24      4.51 o
  -9  -2   6       65.32       63.56      7.85 o
  -8  -2   6       37.95       36.15      3.51 o
  -7  -2   6      114.77      122.78      4.22 o
  -6  -2   6      134.96      127.55      3.64 o
  -5  -2   6        3.71        2.17      1.10 o
  -4  -2   6       10.68       10.93      1.46 o
  -3  -2   6      941.77      944.11     11.71 o
  -2  -2   6     1254.18     1321.54     17.19 o
  -1  -2   6     1858.52     1820.08     21.56 o
   0  -2   6      721.76      712.10      8.32 o
   1  -2   6      383.77      409.89      5.89 o
   2  -2   6       34.44       26.27      1.35 o
   3  -2   6      176.51      196.93      3.28 o
   4  -2   6      221.67      231.37      4.33 o
   5  -2   6        3.47        6.35      1.53 o
   6  -2   6       37.84       47.36      2.95 o
   7  -2   6       26.82       23.28      3.27 o
   8  -2   6        8.26       10.03      3.62 o
   9  -2   6       29.18       46.10      7.49 o
 -11  -1   6       13.41       12.19      5.10 o
 -10  -1   6       10.07        6.72      4.19 o
  -9  -1   6        4.71        9.18      3.86 o
  -8  -1   6       33.07       33.53      3.71 o
  -7  -1   6      408.51      387.60      6.46 o
  -6  -1   6       50.90       50.45      2.37 o
  -5  -1   6      353.11      362.55      5.38 o
  -4  -1   6      521.52      477.86      6.25 o
  -3  -1   6      586.60      620.82      8.69 o
  -2  -1   6     5568.87     5873.82     73.09 o
  -1  -1   6      192.47      208.77      2.79 o
   0  -1   6       27.92       32.72      1.12 o
   1  -1   6      894.23      882.80      9.16 o
   2  -1   6      456.13      437.85      5.87 o
   3  -1   6      232.44      241.00      3.59 o
   4  -1   6      219.20      230.68      4.32 o
   5  -1   6      100.69       93.85      2.70 o
   6  -1   6      143.10      137.17      4.63 o
   7  -1   6       54.51       54.63      3.87 o
   8  -1   6       24.05       23.23      3.53 o
   9  -1   6        1.01        0.58      4.27 o
  10  -1   6        1.74        0.02      5.98 o
 -11   0   6       14.58       26.08      9.97 o
 -10   0   6        1.99        1.78      5.36 o
  -9   0   6       20.54       21.80      4.28 o
  -8   0   6        5.08        6.71      2.70 o
  -7   0   6      500.84      519.27     10.82 o
  -6   0   6       49.44       52.02      2.28 o
  -5   0   6       63.70       55.61      1.94 o
  -4   0   6        7.14        8.53      1.31 o
  -3   0   6        0.02        7.54      0.95 o
  -2   0   6      241.70      231.78      3.23 o
  -1   0   6       18.28       18.83      0.79 o
   0   0   6      134.05      160.46      2.22 o
   1   0   6       85.86      101.72      1.50 o
   2   0   6     3244.08     3337.08     34.56 o
   3   0   6      338.66      358.47      4.93 o
   4   0   6        1.34        1.31      0.95 o
   5   0   6       48.41       38.27      2.03 o
   6   0   6      125.42      116.20      3.67 o
   7   0   6       23.42       23.16      3.01 o
   8   0   6       11.27       16.16      3.28 o
   9   0   6       16.77       12.50      3.93 o
  10   0   6        2.93        7.81      5.90 o
 -10   1   6        3.31        0.89      3.97 o
  -9   1   6       49.86       45.71      4.98 o
  -8   1   6       18.24       12.04      3.61 o
  -7   1   6      188.69      208.63      4.92 o
  -6   1   6      858.05      884.65     11.44 o
  -5   1   6       48.39       55.68      1.81 o
  -4   1   6     1289.92     1312.38     19.79 o
  -3   1   6      417.12      389.70      5.07 o
  -2   1   6     9070.75     9233.47    114.78 o
  -1   1   6       33.62       39.55      1.70 o
   0   1   6     1497.33     1401.85     19.95 o
   1   1   6        3.90        3.48      0.63 o
   2   1   6     5878.07     6039.48     55.64 o
   3   1   6      755.19      833.25      9.10 o
   4   1   6       90.88      109.68      2.38 o
   5   1   6       15.37       11.79      1.51 o
   6   1   6       31.28       29.05      2.17 o
   7   1   6       11.09        7.86      2.80 o
   8   1   6        0.05       -0.55      2.70 o
   9   1   6       24.85       31.61      4.31 o
  10   1   6        0.23        0.86      4.53 o
 -10   2   6        5.90        6.43      4.07 o
  -9   2   6        2.19        0.47      3.60 o
  -8   2   6        4.88        3.01      3.28 o
  -7   2   6      390.02      367.85      7.44 o
  -6   2   6       22.42       23.00      1.61 o
  -5   2   6      184.39      163.90      3.17 o
  -4   2   6     1397.00     1365.43     14.85 o
  -3   2   6     2285.17     2315.62     25.61 o
  -2   2   6       23.36       26.33      1.64 o
  -1   2   6       53.31       38.71      3.88 o
   0   2   6     1944.31     1938.49     62.16 o
   1   2   6        0.83        0.82      0.43 o
   2   2   6       21.17       20.41      0.85 o
   3   2   6      179.10      155.39      2.78 o
   4   2   6      388.74      383.44      5.08 o
   5   2   6       40.54       30.91      1.69 o
   6   2   6       13.59       10.30      1.85 o
   7   2   6      237.87      231.13      8.19 o
   8   2   6       42.57       35.13      3.57 o
   9   2   6       15.04       13.99      3.80 o
  10   2   6        7.55        1.11      4.60 o
 -10   3   6        1.57        3.89      4.05 o
  -9   3   6       44.79       42.22      4.96 o
  -8   3   6        1.78       -0.47      3.24 o
  -7   3   6       92.57       88.48      3.72 o
  -6   3   6        0.51       -1.21      1.21 o
  -5   3   6       50.15       46.83      2.06 o
  -4   3   6      178.51      153.33      2.76 o
  -3   3   6      747.01      740.79      7.84 o
  -2   3   6     1371.63     1304.94     13.78 o
  -1   3   6     1461.76     1430.39     22.73 o
   0   3   6     7683.68     7194.81    130.04 o
   1   3   6       25.47       28.36      0.85 o
   2   3   6     5809.28     6058.87     58.44 o
   3   3   6     1577.90     1674.80     19.04 o
   4   3   6       19.05       19.46      1.34 o
   5   3   6       31.20       28.08      1.77 o
   6   3   6      220.41      213.31      4.60 o
   7   3   6      457.45      451.83     10.91 o
   8   3   6       31.65       31.87      4.41 o
   9   3   6      122.14      118.67      8.63 o
  10   3   6        2.04        8.21      3.92 o
 -10   4   6        2.50        3.94      4.28 o
  -9   4   6        3.32       -3.35      3.35 o
  -8   4   6       32.60       29.40      8.29 o
  -7   4   6        1.86       -1.52      2.27 o
  -6   4   6        1.67        1.84      1.37 o
  -5   4   6        0.74        0.15      1.13 o
  -4   4   6        0.34       -0.79      0.79 o
  -3   4   6       36.21       36.74      2.17 o
  -2   4   6      361.05      335.24      4.36 o
  -1   4   6      189.88      180.86      2.58 o
   0   4   6       43.05       57.46      1.12 o
   1   4   6     1987.58     1912.32     22.50 o
   2   4   6      179.07      161.58      2.49 o
   3   4   6     1086.19     1078.09     12.73 o
   4   4   6      271.62      263.07      4.68 o
   5   4   6       34.47       27.80      1.79 o
   6   4   6      125.96      127.29      3.60 o
   7   4   6       92.09       95.07      3.72 o
   8   4   6       33.66       26.50      3.32 o
   9   4   6        1.91       -0.52      2.90 o
  10   4   6       12.50        8.29      3.87 o
  11   4   6       21.94       16.87      6.86 o
 -10   5   6       20.24       19.16      4.96 o
  -9   5   6        0.25        2.13      3.84 o
  -8   5   6        0.86        2.04      3.25 o
  -7   5   6        6.81        6.56      2.54 o
  -6   5   6       23.95       19.47      1.98 o
  -5   5   6       23.20       32.35      1.94 o
  -4   5   6        1.52        3.84      1.06 o
  -3   5   6      333.59      296.97      4.73 o
  -2   5   6      207.37      241.27      3.23 o
  -1   5   6       57.44       55.34      1.33 o
   0   5   6      196.33      206.51      3.05 o
   1   5   6     2015.16     1971.69     20.38 o
   2   5   6      966.81      916.90     10.13 o
   3   5   6      372.11      410.53      5.38 o
   4   5   6      171.71      167.10      3.86 o
   5   5   6      916.95      937.86     12.06 o
   6   5   6      120.44      120.17      3.51 o
   7   5   6      194.00      205.44      5.14 o
   8   5   6       12.40       11.07      2.61 o
   9   5   6       14.59        3.66      3.31 o
  10   5   6        1.69       -2.75      3.39 o
  11   5   6       17.03       17.52      6.02 o
 -10   6   6        5.63       10.60      5.80 o
  -9   6   6        4.37       10.81      4.19 o
  -8   6   6        4.98        7.03      3.54 o
  -7   6   6       31.86       27.51      4.37 o
  -6   6   6       14.80       21.37      2.19 o
  -5   6   6      136.07      153.10      3.84 o
  -4   6   6        6.41        4.29      1.10 o
  -3   6   6      381.21      413.68      6.93 o
  -2   6   6     1218.72     1286.88     15.90 o
  -1   6   6       13.42       12.11      0.75 o
   0   6   6      936.72     1014.06     10.91 o
   1   6   6      329.99      303.38      4.11 o
   2   6   6       75.11       72.81      1.85 o
   3   6   6     2736.72     2773.32     30.85 o
   4   6   6     1469.55     1536.49     18.06 o
   5   6   6      106.91      107.19      3.08 o
   6   6   6       86.89       79.29      2.88 o
   7   6   6       19.33       19.41      2.48 o
   8   6   6        8.35        5.29      2.52 o
   9   6   6        9.93        5.19      2.99 o
  10   6   6        4.31        6.15      3.46 o
  11   6   6       11.99        3.26      4.95 o
  -9   7   6        1.29        1.82      4.10 o
  -8   7   6       32.69       31.99      4.65 o
  -7   7   6       68.15       59.17      4.84 o
  -6   7   6      226.11      231.78      6.23 o
  -5   7   6       69.05       79.91      2.90 o
  -4   7   6       42.53       46.68      2.66 o
  -3   7   6       92.30       79.81      2.27 o
  -2   7   6      364.14      405.47      6.00 o
  -1   7   6     1614.19     1710.04     20.73 o
   0   7   6     4641.43     4500.92     53.99 o
   1   7   6      313.85      320.01      5.16 o
   2   7   6      980.25      963.30     13.21 o
   3   7   6      284.38      276.54      4.70 o
   4   7   6      737.95      691.44      9.76 o
   5   7   6        0.71        0.38      1.29 o
   6   7   6        9.18       11.87      2.03 o
   7   7   6      218.54      213.12      5.48 o
   8   7   6       12.00        9.60      3.00 o
   9   7   6        1.44       -1.12      2.73 o
  10   7   6        5.02        5.27      3.73 o
  11   7   6       10.50        7.80      4.98 o
  -9   8   6        0.45        6.87      4.50 o
  -8   8   6        2.50        3.94      5.47 o
  -7   8   6        5.90        6.87      3.45 o
  -6   8   6       22.11       22.99      2.81 o
  -5   8   6       53.30       49.69      2.57 o
  -4   8   6       10.46       10.42      1.67 o
  -3   8   6        5.43        5.13      1.14 o
  -2   8   6      320.10      346.79      5.55 o
  -1   8   6      429.61      453.98      6.61 o
   0   8   6      259.22      291.26      4.97 o
   1   8   6      263.27      300.02      5.57 o
   2   8   6     1198.85     1292.10     16.17 o
   3   8   6      120.79      113.13      2.89 o
   4   8   6      128.74      126.21      3.51 o
   5   8   6        0.12        0.58      1.44 o
   6   8   6       39.72       45.16      2.54 o
   7   8   6      311.86      323.04      7.41 o
   8   8   6        0.23        1.96      2.82 o
   9   8   6        0.18        0.53      3.11 o
  10   8   6        0.54       -0.29      3.26 o
  11   8   6        4.41        9.11      4.96 o
  -9   9   6        6.35       10.09      5.67 o
  -8   9   6        0.65       -3.18      3.86 o
  -7   9   6        4.07       -0.84      3.30 o
  -6   9   6        0.51        0.87      2.29 o
  -5   9   6       20.03       17.50      2.23 o
  -4   9   6        1.08        0.40      1.38 o
  -3   9   6        9.65       10.35      1.37 o
  -2   9   6      129.04      130.98      3.06 o
  -1   9   6       98.21      109.16      2.65 o
   0   9   6      374.13      383.37      5.93 o
   1   9   6     1921.31     2043.02     33.90 o
   2   9   6      269.15      271.78      5.08 o
   3   9   6      604.94      617.43      8.85 o
   4   9   6        7.95        4.15      1.43 o
   5   9   6        0.18       -1.28      1.45 o
   6   9   6       27.64       23.71      2.66 o
   7   9   6      343.86      382.81      8.92 o
   8   9   6       13.94       19.29      3.30 o
   9   9   6        8.20        7.77      3.50 o
  10   9   6       25.91       32.94      4.06 o
  11   9   6        1.92        8.02      4.28 o
  -8  10   6       13.53        6.33      6.00 o
  -7  10   6        4.53        4.53      5.42 o
  -6  10   6        8.06        0.44      3.65 o
  -5  10   6        1.92       -0.99      2.00 o
  -4  10   6       51.18       39.67      2.58 o
  -3  10   6        0.21        0.02      1.33 o
  -2  10   6      242.41      219.90      6.46 o
  -1  10   6       11.62       11.26      1.36 o
   0  10   6      206.10      202.80      4.03 o
   1  10   6      431.34      425.03      9.31 o
   2  10   6       35.59       29.54      1.88 o
   3  10   6       20.95       26.95      1.79 o
   4  10   6       38.64       41.44      2.60 o
   5  10   6       13.17       10.90      1.84 o
   6  10   6       11.19       11.90      2.19 o
   7  10   6       92.21       97.10      4.60 o
   8  10   6       86.56       93.07      4.76 o
   9  10   6        6.15        7.70      3.58 o
  10  10   6        0.02        1.13      3.66 o
  11  10   6       19.43       14.76      6.30 o
  -8  11   6        1.99        2.69      6.82 o
  -7  11   6        1.29       -2.13      3.46 o
  -6  11   6        0.26       -2.46      3.17 o
  -5  11   6      105.09      104.42      4.56 o
  -4  11   6       39.10       31.37      3.34 o
  -3  11   6       30.13       38.47      2.90 o
  -2  11   6       29.54       33.17      2.25 o
  -1  11   6       83.96       76.50      2.91 o
   0  11   6      120.09      118.97      3.57 o
   1  11   6       47.92       44.05      2.47 o
   2  11   6        0.19        1.16      1.43 o
   3  11   6       43.39       43.52      2.56 o
   4  11   6        1.84        0.58      1.56 o
   5  11   6       82.08       80.25      3.27 o
   6  11   6      205.36      216.16      6.04 o
   7  11   6       99.89      104.45      4.73 o
   8  11   6        2.71        3.89      3.06 o
   9  11   6       25.09       25.52      4.31 o
  10  11   6        1.18       -3.40      3.57 o
  -8  12   6        5.35        2.37     12.27 o
  -7  12   6       15.65       15.43      5.57 o
  -6  12   6       11.81       15.06      4.94 o
  -5  12   6        0.45       -2.02      2.57 o
  -4  12   6        0.20       -2.17      2.17 o
  -3  12   6       50.46       58.13      3.14 o
  -2  12   6       47.57       47.76      3.12 o
  -1  12   6       20.71       27.39      2.77 o
   0  12   6       21.13       17.20      2.04 o
   1  12   6       24.48       23.38      2.76 o
   2  12   6       69.73       64.92      3.07 o
   3  12   6        0.08        1.49      1.67 o
   4  12   6        0.00        2.42      1.54 o
   5  12   6       40.01       38.48      2.71 o
   6  12   6       30.36       31.02      3.02 o
   7  12   6        6.28        9.25      2.74 o
   8  12   6       12.84        9.86      3.45 o
   9  12   6        2.48        1.04      3.39 o
  10  12   6        0.98        0.83      4.04 o
  -7  13   6        4.61       -4.66      4.66 o
  -6  13   6        7.01        9.32      3.89 o
  -5  13   6       37.73       39.84      4.80 o
  -4  13   6        2.46        4.69      2.73 o
  -3  13   6       26.32       28.25      4.36 o
  -2  13   6      588.01      586.31     10.43 o
  -1  13   6       99.73       93.30      3.44 o
   0  13   6      141.41      141.20      4.15 o
   1  13   6        0.70       -1.60      1.60 o
   2  13   6       14.37       13.16      2.23 o
   3  13   6        5.12        6.28      2.12 o
   4  13   6      178.45      177.66      6.14 o
   5  13   6       25.40       25.15      2.82 o
   6  13   6        3.09        0.72      2.29 o
   7  13   6        0.18        1.42      2.50 o
   8  13   6        6.85        4.63      3.31 o
   9  13   6       34.15       45.15      4.89 o
  10  13   6        1.68        4.66      4.18 o
  -6  14   6        1.07       -3.92      4.87 o
  -5  14   6        2.72       -1.46      3.49 o
  -4  14   6        5.52        1.62      3.04 o
  -3  14   6        0.02       -2.40      2.40 o
  -2  14   6      176.20      186.88      6.09 o
  -1  14   6      250.49      267.41      7.47 o
   0  14   6      188.17      179.39      5.42 o
   1  14   6       35.45       29.44      3.06 o
   2  14   6        0.25       -2.15      2.15 o
   3  14   6       34.77       33.88      4.00 o
   4  14   6        0.32        0.06      2.03 o
   5  14   6       87.82       77.57      4.06 o
   6  14   6       19.36       24.43      4.37 o
   7  14   6        3.15        4.82      3.18 o
   8  14   6        0.23       -0.33      3.02 o
   9  14   6        1.63        0.13      3.58 o
  10  14   6        7.32        4.55      4.13 o
  -6  15   6       10.73       24.54      6.34 o
  -5  15   6       16.95       18.41      5.57 o
  -4  15   6        2.10        1.73      3.59 o
  -3  15   6        0.70       -1.03      2.54 o
  -2  15   6        4.75       16.86      3.04 o
  -1  15   6        8.47       13.15      3.21 o
   0  15   6      174.73      148.58      5.54 o
   1  15   6        0.21       -2.60      2.60 o
   2  15   6      117.89       99.22      4.92 o
   3  15   6       44.92       34.29      3.58 o
   4  15   6       37.97       34.19      3.19 o
   5  15   6        0.22       -2.28      2.28 o
   6  15   6       30.51       37.87      3.93 o
   7  15   6        0.00        3.71      3.19 o
   8  15   6        5.47        2.01      3.38 o
   9  15   6        6.06       12.43      4.10 o
  -5  16   6        1.21        1.06      8.70 o
  -4  16   6        2.44       -5.23      5.23 o
  -3  16   6       28.91       34.98      4.92 o
  -2  16   6       18.54       15.22      3.12 o
  -1  16   6        0.36       -2.13      2.60 o
   0  16   6       59.87       48.01      3.73 o
   1  16   6        9.09        3.40      2.89 o
   2  16   6       25.67       28.10      5.75 o
   3  16   6      101.73      103.89      7.71 o
   4  16   6       24.29       26.47      3.17 o
   5  16   6       11.85       15.45      4.46 o
   6  16   6       64.43       66.78      9.05 o
   7  16   6       23.21       24.64      4.08 o
   8  16   6        1.35        1.14      3.64 o
   9  16   6        0.10       -3.94      3.94 o
  -4  17   6        3.36       -0.94      5.17 o
  -3  17   6       13.05       12.24      5.41 o
  -2  17   6       87.34      100.01      6.84 o
  -1  17   6        2.15        2.91      2.88 o
   0  17   6       50.40       54.83      4.54 o
   1  17   6        0.14        0.66      2.92 o
   2  17   6        1.86        0.96      2.74 o
   3  17   6       45.86       36.57      4.41 o
   4  17   6       13.35        5.80      3.61 o
   5  17   6        0.03       -2.78      2.86 o
   6  17   6        3.94        0.78      3.14 o
   7  17   6        0.00        2.22      3.44 o
   8  17   6       21.76       29.99      4.80 o
  -3  18   6        2.64        5.19      5.41 o
  -2  18   6        1.24        0.56      6.01 o
  -1  18   6       27.71       31.58      5.08 o
   0  18   6       29.41       16.79      4.67 o
   1  18   6       13.03       18.19      4.28 o
   2  18   6       73.09       72.77      5.78 o
   3  18   6        0.18       -1.58      3.41 o
   4  18   6        0.59        1.17      3.60 o
   5  18   6        0.82       -2.88      3.07 o
   6  18   6        2.99       -0.60      3.48 o
   7  18   6        9.01        7.22      4.20 o
   8  18   6        1.99        3.51      6.25 o
  -2  19   6        0.70        2.99      5.21 o
  -1  19   6        5.59        3.02      5.14 o
   0  19   6        1.62       -1.51      7.02 o
   1  19   6       27.83       23.70      5.75 o
   2  19   6       17.35       13.38      5.26 o
   3  19   6        1.10        3.93      3.88 o
   4  19   6        2.42        5.76      4.00 o
   5  19   6        2.80       -3.26      3.26 o
   6  19   6        0.21       -1.99      3.83 o
   7  19   6        7.49        0.71      4.58 o
  -1  20   6        0.18        4.81      7.73 o
   0  20   6        5.38       -2.25      4.96 o
   1  20   6        1.35       -1.10      4.95 o
   2  20   6       11.33       12.26      5.69 o
   3  20   6        1.94        9.65      6.60 o
   4  20   6        6.06        6.88      9.65 o
   5  20   6        9.09        3.14      4.50 o
   6  20   6        0.01       -4.35      4.35 o
   2  21   6        0.08        4.38      6.82 o
   3  21   6       10.41        6.02      5.62 o
  -5 -14   7        0.31       -2.57      5.45 o
  -4 -14   7        6.97        2.71      5.69 o
  -3 -14   7        0.00       -4.09      4.09 o
  -2 -14   7        4.95       10.78      8.32 o
  -1 -14   7        1.01       12.23      8.19 o
   0 -14   7        2.97       -1.49      7.91 o
   1 -14   7        2.13        1.57      8.32 o
  -6 -13   7        0.86       -2.08      4.63 o
  -5 -13   7        5.04        8.16      4.72 o
  -4 -13   7        2.65        0.59      4.46 o
  -3 -13   7        0.94        1.12      4.11 o
  -2 -13   7        0.01       -6.14      6.14 o
  -1 -13   7        0.32        0.48      6.82 o
   0 -13   7        0.09       -0.85      6.78 o
   1 -13   7        0.50       -1.21      7.47 o
   2 -13   7        8.82       21.86      6.52 o
  -7 -12   7        1.06       -0.69      4.58 o
  -6 -12   7        0.00        9.67      6.30 o
  -5 -12   7        1.00        1.61      4.14 o
  -4 -12   7        0.37        2.15      6.88 o
  -3 -12   7       12.76       13.78      4.61 o
  -2 -12   7        8.42       10.37      6.94 o
  -1 -12   7       11.18       13.48      7.02 o
   0 -12   7        3.34        1.13      6.34 o
   1 -12   7        6.08        9.28      7.51 o
   2 -12   7        0.60       -0.15      4.01 o
   3 -12   7        7.69        1.52      5.32 o
  -8 -11   7        8.33        5.11      4.67 o
  -7 -11   7        8.94       11.38      4.96 o
  -6 -11   7        1.45       -5.74      5.97 o
  -5 -11   7        4.73        1.69      3.88 o
  -4 -11   7        0.01        0.72      3.55 o
  -3 -11   7       25.34       19.15      4.55 o
  -2 -11   7       36.47       43.84      8.11 o
  -1 -11   7       21.82       27.17      6.98 o
   0 -11   7        0.91        9.08      6.46 o
   1 -11   7        1.01        8.82      5.03 o
   2 -11   7        6.13        2.59      3.82 o
   3 -11   7        3.00        9.97      4.49 o
   4 -11   7       17.38       26.32      6.56 o
  -9 -10   7        1.90        6.18      5.14 o
  -8 -10   7        1.12        2.44      4.79 o
  -7 -10   7        4.63       -0.35      5.10 o
  -6 -10   7       46.65       41.61      5.44 o
  -5 -10   7       36.23       34.74      4.98 o
  -4 -10   7       28.28       26.64      5.87 o
  -3 -10   7       21.04       14.71      4.09 o
  -2 -10   7       22.97       21.60      6.42 o
  -1 -10   7        0.93       -2.91      4.97 o
   0 -10   7        9.66       -1.57      5.81 o
   1 -10   7       46.33       47.56      4.90 o
   2 -10   7        8.58        5.49      3.62 o
   3 -10   7        0.00        0.15      5.40 o
   4 -10   7        6.23       10.33      4.62 o
   5 -10   7        0.76       -5.34      5.34 o
  -9  -9   7        5.78        1.03      4.08 o
  -8  -9   7        0.53        2.30      3.83 o
  -7  -9   7       22.54       28.75      4.39 o
  -6  -9   7       13.69       15.76      4.39 o
  -5  -9   7      101.73      105.88      6.96 o
  -4  -9   7      174.97      183.86     17.88 o
  -3  -9   7       89.61       74.82      5.71 o
  -2  -9   7      106.85      110.47      6.99 o
  -1  -9   7       32.47       38.67      4.88 o
   0  -9   7       48.91       36.92      5.01 o
   1  -9   7       32.66       26.30      3.94 o
   2  -9   7        7.66        7.15      3.68 o
   3  -9   7       14.11       10.73      4.13 o
   4  -9   7        8.15       -1.51      3.83 o
   5  -9   7        0.52        1.20      4.22 o
   6  -9   7        1.38       -4.97      5.44 o
  -9  -8   7        3.70        1.77      3.97 o
  -8  -8   7        0.83        6.48      3.76 o
  -7  -8   7        0.01        3.34      3.37 o
  -6  -8   7        8.64       10.52      6.68 o
  -5  -8   7      274.13      257.44     10.35 o
  -4  -8   7        3.29        5.38      2.46 o
  -3  -8   7       46.76       53.30      3.92 o
  -2  -8   7      155.37      149.62      5.39 o
  -1  -8   7       37.64       41.00      3.76 o
   0  -8   7       29.36       28.56      2.71 o
   1  -8   7        4.24        0.42      1.98 o
   2  -8   7       23.88       17.36      2.59 o
   3  -8   7       54.88       54.82      4.22 o
   4  -8   7       30.02       25.94      6.73 o
   5  -8   7        3.60       -0.04      4.06 o
   6  -8   7       27.36       26.95      6.59 o
   7  -8   7        4.20       -0.46      6.26 o
 -10  -7   7        1.11       -3.99      3.99 o
  -9  -7   7        9.92       17.72      5.27 o
  -8  -7   7       19.77       18.51      3.95 o
  -7  -7   7        1.61        2.33      3.27 o
  -6  -7   7        4.55       -3.09      3.09 o
  -5  -7   7       24.24       30.04      2.96 o
  -4  -7   7        3.51        2.69      1.63 o
  -3  -7   7      245.12      258.59      5.04 o
  -2  -7   7      161.91      173.36      4.35 o
  -1  -7   7      335.55      311.93      6.81 o
   0  -7   7       73.03       79.51      3.44 o
   1  -7   7        1.75       -1.26      1.26 o
   2  -7   7        8.95        4.43      1.96 o
   3  -7   7        2.21       -0.48      2.14 o
   4  -7   7       11.20       18.62      3.51 o
   5  -7   7       50.95       55.96      5.59 o
   6  -7   7        3.75       -1.72      4.28 o
   7  -7   7        1.07        3.40     10.70 o
 -10  -6   7        0.43       -3.21      5.67 o
  -9  -6   7        1.44        3.59      3.90 o
  -8  -6   7        0.21       -2.65      3.18 o
  -7  -6   7      273.74      262.81     12.95 o
  -6  -6   7       35.28       35.33      2.88 o
  -5  -6   7       53.02       56.11      5.27 o
  -4  -6   7        2.40       -1.25      1.25 o
  -3  -6   7      326.70      321.92      8.62 o
  -2  -6   7       74.90       74.92      2.42 o
  -1  -6   7       92.67       98.32      3.47 o
   0  -6   7        4.86        4.83      1.08 o
   1  -6   7        9.56        7.82      1.59 o
   2  -6   7      210.20      187.45      4.51 o
   3  -6   7      163.45      178.24      7.21 o
   4  -6   7       28.56       26.58      3.02 o
   5  -6   7        8.13        9.07      3.12 o
   6  -6   7        8.62        5.13      4.26 o
   7  -6   7        1.41        7.69      5.51 o
   8  -6   7       28.49       25.52      7.38 o
 -10  -5   7        6.97        2.81      4.05 o
  -9  -5   7        0.52        0.83      6.32 o
  -8  -5   7       15.02       10.42      3.67 o
  -7  -5   7        6.95        7.19      3.26 o
  -6  -5   7       95.75       94.77      3.57 o
  -5  -5   7        4.03        2.72      1.50 o
  -4  -5   7       69.86       73.38      2.35 o
  -3  -5   7       19.49       17.83      1.37 o
  -2  -5   7       14.31       15.41      1.25 o
  -1  -5   7        2.11        2.93      1.08 o
   0  -5   7        2.97        3.12      1.08 o
   1  -5   7       15.59       16.31      1.39 o
   2  -5   7      169.63      168.31      4.04 o
   3  -5   7      255.14      263.38      5.49 o
   4  -5   7      217.40      239.82      6.55 o
   5  -5   7      185.66      195.31      5.56 o
   6  -5   7        1.53        2.01      2.66 o
   7  -5   7        0.75       -4.95      4.95 o
   8  -5   7        4.87       11.31      6.01 o
 -10  -4   7        4.39        4.00      4.05 o
  -9  -4   7        3.53       -3.55      3.55 o
  -8  -4   7       16.28       12.71      4.39 o
  -7  -4   7        0.00       -1.78      3.48 o
  -6  -4   7      344.92      371.92      8.71 o
  -5  -4   7      254.36      246.41      4.56 o
  -4  -4   7        6.18        5.95      1.12 o
  -3  -4   7       39.70       44.53      1.49 o
  -2  -4   7      119.54      126.40      2.61 o
  -1  -4   7        3.08        5.72      1.01 o
   0  -4   7       11.89        8.47      1.11 o
   1  -4   7       88.52       92.65      2.70 o
   2  -4   7       67.86       67.62      2.41 o
   3  -4   7       14.35       10.80      1.73 o
   4  -4   7        0.66       -1.53      1.53 o
   5  -4   7        2.79        2.63      2.21 o
   6  -4   7       78.30       72.45      3.77 o
   7  -4   7        0.03       -1.24      4.08 o
   8  -4   7        7.09       11.94      5.79 o
 -10  -3   7        6.67        5.02      4.20 o
  -9  -3   7        0.02       -3.30      3.30 o
  -8  -3   7       27.51       26.49      5.17 o
  -7  -3   7      155.45      164.31      5.27 o
  -6  -3   7       29.46       24.33      1.86 o
  -5  -3   7      350.78      349.95      5.89 o
  -4  -3   7       23.16       29.10      1.38 o
  -3  -3   7        7.02        8.89      1.19 o
  -2  -3   7        6.47        5.55      1.13 o
  -1  -3   7      191.47      200.49      3.76 o
   0  -3   7       14.43       18.44      1.13 o
   1  -3   7      307.61      300.83      4.55 o
   2  -3   7        4.99        5.98      1.16 o
   3  -3   7       62.48       65.59      2.29 o
   4  -3   7      132.63      134.60      3.47 o
   5  -3   7      132.73      133.79      4.37 o
   6  -3   7       39.60       38.74      3.06 o
   7  -3   7        3.94        7.04      3.11 o
   8  -3   7        0.14        9.02      7.00 o
   9  -3   7        0.31        9.37      5.99 o
 -10  -2   7        4.40       10.85      4.38 o
  -9  -2   7        1.18        2.14      3.57 o
  -8  -2   7       42.40       34.98      4.06 o
  -7  -2   7       74.40       66.46      5.16 o
  -6  -2   7       60.98       65.43      2.42 o
  -5  -2   7      131.24      122.15      2.78 o
  -4  -2   7        0.70        0.99      1.02 o
  -3  -2   7      251.34      290.98      4.74 o
  -2  -2   7       20.98       27.17      1.23 o
  -1  -2   7     3266.15     3324.69     38.75 o
   0  -2   7       94.27       91.15      2.29 o
   1  -2   7      458.58      487.67      6.34 o
   2  -2   7       11.66        9.53      1.25 o
   3  -2   7       10.54       11.45      1.17 o
   4  -2   7       14.40       18.67      1.80 o
   5  -2   7      368.95      355.77      6.60 o
   6  -2   7      204.62      238.71      6.34 o
   7  -2   7      290.35      293.04      8.07 o
   8  -2   7       22.18       25.14      6.12 o
   9  -2   7        4.45        9.78      6.23 o
 -10  -1   7        3.24        3.65      4.07 o
  -9  -1   7       10.24       10.14      3.76 o
  -8  -1   7      118.58      108.47      4.95 o
  -7  -1   7      203.50      200.97      4.83 o
  -6  -1   7     1027.11      991.16     11.76 o
  -5  -1   7       75.25       73.31      2.13 o
  -4  -1   7        7.31       12.32      1.51 o
  -3  -1   7      197.33      231.78      3.86 o
  -2  -1   7      373.78      351.76      5.55 o
  -1  -1   7       69.10       71.27      1.51 o
   0  -1   7      158.89      169.56      2.97 o
   1  -1   7      327.76      343.88      4.26 o
   2  -1   7      260.66      266.45      4.21 o
   3  -1   7      150.37      146.59      2.90 o
   4  -1   7      200.37      203.52      3.58 o
   5  -1   7      574.72      589.17      8.54 o
   6  -1   7      172.02      172.29      5.68 o
   7  -1   7      102.72      123.07      5.20 o
   8  -1   7       69.33       83.13      4.93 o
   9  -1   7       10.25        7.01      5.83 o
 -10   0   7        0.94       -2.74      3.78 o
  -9   0   7        0.33       -3.16      3.16 o
  -8   0   7        7.40        6.60      3.19 o
  -7   0   7        0.93        1.68      2.15 o
  -6   0   7      165.79      147.58      3.34 o
  -5   0   7      344.89      347.41      4.88 o
  -4   0   7      980.08      953.05     11.41 o
  -3   0   7      803.33      803.46     10.12 o
  -2   0   7      163.50      171.97      3.58 o
  -1   0   7      378.13      399.28      5.57 o
   0   0   7       39.82       35.14      1.12 o
   1   0   7      162.04      185.17      2.87 o
   2   0   7      111.70      128.68      2.39 o
   3   0   7      566.01      583.24      7.22 o
   4   0   7      489.20      499.57      6.36 o
   5   0   7       59.54       58.12      2.35 o
   6   0   7      138.45      142.11      4.61 o
   7   0   7      105.45      101.49      4.68 o
   8   0   7        2.72        2.63      2.97 o
   9   0   7        0.02        2.26      5.46 o
  10   0   7        0.15       -4.97      4.97 o
 -10   1   7        5.15        4.72      3.93 o
  -9   1   7       17.27       11.31      3.77 o
  -8   1   7      108.83      115.58      6.14 o
  -7   1   7     2116.08     2178.24     27.52 o
  -6   1   7       30.25       33.31      1.96 o
  -5   1   7      284.48      256.52      3.99 o
  -4   1   7       68.37       79.18      1.99 o
  -3   1   7     5833.70     6091.59     65.90 o
  -2   1   7     1679.31     1719.27     21.97 o
  -1   1   7     1479.60     1483.31     33.82 o
   0   1   7      231.69      225.62      3.77 o
   1   1   7        6.04        0.78      0.58 o
   2   1   7      247.31      245.26      3.26 o
   3   1   7     1988.34     2090.18     21.07 o
   4   1   7      104.02       95.69      2.30 o
   5   1   7      428.84      434.62      7.18 o
   6   1   7      121.33      118.06      3.98 o
   7   1   7        0.08       -0.76      2.36 o
   8   1   7       67.36       73.71      4.47 o
   9   1   7       11.87       10.36      5.98 o
  10   1   7       12.58       15.01      6.30 o
 -10   2   7        5.88        7.28      4.21 o
  -9   2   7        3.97       10.70      3.77 o
  -8   2   7        0.36       -1.78      3.07 o
  -7   2   7       11.84        8.85      4.49 o
  -6   2   7     1128.97     1131.63     13.20 o
  -5   2   7        0.01       -0.94      0.94 o
  -4   2   7     1551.95     1539.48     17.67 o
  -3   2   7        1.20       -3.49      3.49 o
  -2   2   7     2125.05     2096.92     24.69 o
  -1   2   7     1021.00     1004.67     34.39 o
   0   2   7       57.17       58.74      1.83 o
   1   2   7     1256.65     1259.12     13.32 o
   2   2   7        0.47       -0.68      0.68 o
   3   2   7      692.70      726.22     10.79 o
   4   2   7        7.39       11.06      1.33 o
   5   2   7       51.40       46.51      2.06 o
   6   2   7        0.02       -2.01      2.01 o
   7   2   7       35.59       31.27      3.20 o
   8   2   7        2.04        6.30      2.91 o
   9   2   7        0.27        1.20      3.28 o
  10   2   7        0.46       -5.75      5.75 o
 -10   3   7       28.47       35.61      5.20 o
  -9   3   7        0.13       -2.53      3.28 o
  -8   3   7        1.17       -0.05      3.01 o
  -7   3   7      172.00      166.10      5.19 o
  -6   3   7       88.45       83.83      3.17 o
  -5   3   7       39.61       38.90      1.63 o
  -4   3   7     1088.75     1112.93     12.32 o
  -3   3   7      592.82      590.59      7.27 o
  -2   3   7        1.70        0.81      0.72 o
  -1   3   7       80.25       86.41      3.96 o
   0   3   7       43.86       40.54      2.06 o
   1   3   7     1153.72     1155.97     13.01 o
   2   3   7     1196.07     1257.20     12.75 o
   3   3   7      199.23      176.46      4.59 o
   4   3   7       69.00       48.97      1.76 o
   5   3   7        1.00       -0.55      1.11 o
   6   3   7      244.53      255.14      4.88 o
   7   3   7        5.02       -2.56      2.56 o
   8   3   7      123.32      110.24      4.97 o
   9   3   7        0.79       -0.30      3.18 o
  10   3   7        0.19        5.56      5.09 o
 -10   4   7        2.37       -0.37      5.01 o
  -9   4   7        0.48        2.10      4.76 o
  -8   4   7        9.63        3.86      3.32 o
  -7   4   7      504.06      475.13     11.01 o
  -6   4   7        1.66       -1.22      1.22 o
  -5   4   7       48.72       47.59      3.23 o
  -4   4   7      188.00      193.43      3.39 o
  -3   4   7      639.16      573.67      7.65 o
  -2   4   7     1582.93     1538.61     17.19 o
  -1   4   7      408.19      418.62      5.80 o
   0   4   7       68.17       63.28      1.86 o
   1   4   7       18.08       19.76      0.84 o
   2   4   7      604.03      642.73      7.70 o
   3   4   7     6806.54     7121.58     76.84 o
   4   4   7       15.11        9.34      1.42 o
   5   4   7      128.45      130.68      3.47 o
   6   4   7      189.53      162.79      3.92 o
   7   4   7      267.36      240.18      6.28 o
   8   4   7       44.67       38.57      3.65 o
   9   4   7       75.34       75.07      7.58 o
  10   4   7       15.81       14.84      7.58 o
 -10   5   7       18.46       13.17      4.70 o
  -9   5   7        1.81       -1.63      3.45 o
  -8   5   7        5.64        6.06      3.47 o
  -7   5   7        0.43       -3.24      3.24 o
  -6   5   7       11.53        6.59      2.12 o
  -5   5   7       67.89       70.93      2.55 o
  -4   5   7       37.78       38.62      1.59 o
  -3   5   7       21.80       21.87      1.32 o
  -2   5   7      274.76      267.81      3.99 o
  -1   5   7      796.41      805.30      9.84 o
   0   5   7       50.61       52.47      1.21 o
   1   5   7      191.54      196.17      3.06 o
   2   5   7     1601.05     1541.49     18.56 o
   3   5   7     1030.45      954.89     11.48 o
   4   5   7     1047.83     1060.21     12.24 o
   5   5   7        0.79       -1.13      1.13 o
   6   5   7      745.26      745.05     10.45 o
   7   5   7      434.65      427.35      8.04 o
   8   5   7        0.00       -2.29      2.29 o
   9   5   7        5.98        6.63      3.38 o
  10   5   7        0.20        2.78      4.33 o
 -10   6   7       15.56       15.24      5.01 o
  -9   6   7        6.03        4.61      3.87 o
  -8   6   7        5.36        8.30      3.44 o
  -7   6   7        1.83       -2.91      2.99 o
  -6   6   7      217.93      205.03      5.15 o
  -5   6   7      356.19      381.97      6.56 o
  -4   6   7       43.52       48.95      2.28 o
  -3   6   7      124.20      139.98      2.72 o
  -2   6   7        9.35        8.70      1.45 o
  -1   6   7       57.79       50.71      1.51 o
   0   6   7       13.65       12.03      0.84 o
   1   6   7     2039.49     2062.89     22.66 o
   2   6   7       91.77       87.31      2.35 o
   3   6   7       53.01       45.50      2.35 o
   4   6   7       55.78       54.93      1.95 o
   5   6   7      447.48      438.77      7.16 o
   6   6   7       25.70       23.06      2.21 o
   7   6   7       65.88       58.28      4.39 o
   8   6   7       10.16        5.63      2.57 o
   9   6   7        2.19        2.96      2.97 o
  10   6   7       11.49       15.60      4.86 o
  11   6   7        3.29       -1.45      5.85 o
  -9   7   7        0.25        3.51      4.10 o
  -8   7   7       21.75       23.07      4.20 o
  -7   7   7        0.01       -2.10      2.99 o
  -6   7   7      115.36       97.80      4.10 o
  -5   7   7       31.04       37.38      2.81 o
  -4   7   7       21.48       23.96      1.53 o
  -3   7   7       24.51       24.56      1.53 o
  -2   7   7      442.41      490.27      6.44 o
  -1   7   7       57.80       53.63      1.56 o
   0   7   7      329.33      353.47      5.04 o
   1   7   7      323.47      293.35      5.26 o
   2   7   7      210.41      215.38      3.71 o
   3   7   7     1809.65     1759.18     21.54 o
   4   7   7      164.56      194.31      3.85 o
   5   7   7      568.52      588.63      8.98 o
   6   7   7      398.32      419.50      7.03 o
   7   7   7      382.20      360.11      8.77 o
   8   7   7        3.04        1.85      2.69 o
   9   7   7        6.14       -2.25      2.77 o
  10   7   7        0.27        3.51      4.31 o
  11   7   7       13.67       11.11      6.25 o
  -9   8   7        9.15        2.79      4.23 o
  -8   8   7        6.70        2.20      3.72 o
  -7   8   7      137.27      120.52      6.42 o
  -6   8   7       58.51       51.15      3.91 o
  -5   8   7       18.76       15.75      2.35 o
  -4   8   7       34.87       31.84      1.95 o
  -3   8   7      180.77      192.34      4.71 o
  -2   8   7      690.03      706.65      9.65 o
  -1   8   7     1054.08     1159.54     14.64 o
   0   8   7      272.55      304.14      5.13 o
   1   8   7       46.78       64.24      2.13 o
   2   8   7      592.60      587.83      8.75 o
   3   8   7      268.49      238.66      4.35 o
   4   8   7      259.63      303.37      5.36 o
   5   8   7        0.04        1.13      1.80 o
   6   8   7      765.07      790.10     11.11 o
   7   8   7      704.06      730.61     13.76 o
   8   8   7       28.75       25.18      3.43 o
   9   8   7        0.62       -1.63      2.63 o
  10   8   7        0.74        0.84      3.15 o
  11   8   7        0.89        2.46      5.98 o
  -9   9   7        0.01        1.08      4.40 o
  -8   9   7        0.46       -3.87      6.76 o
  -7   9   7        1.52        4.50      3.50 o
  -6   9   7      279.95      263.74      9.04 o
  -5   9   7        3.27       -1.65      1.65 o
  -4   9   7        6.19       10.13      2.11 o
  -3   9   7      180.87      169.84      3.85 o
  -2   9   7      123.75      123.01      3.04 o
  -1   9   7       43.37       43.23      1.79 o
   0   9   7      553.70      571.55      8.60 o
   1   9   7      715.72      816.01     13.25 o
   2   9   7      522.01      533.90      7.69 o
   3   9   7       83.03       78.54      2.50 o
   4   9   7      115.47      122.65      3.59 o
   5   9   7       92.28       97.69      3.41 o
   6   9   7      785.52      783.00     12.70 o
   7   9   7      384.60      399.05      9.28 o
   8   9   7      101.69      105.05      5.06 o
   9   9   7        4.00        8.22      3.54 o
  10   9   7        9.24       12.77      3.78 o
  11   9   7        2.97        6.70      7.83 o
  -8  10   7        0.20       -0.49      3.99 o
  -7  10   7       62.60       60.19      5.39 o
  -6  10   7        5.26       -1.53      4.24 o
  -5  10   7        5.32        3.87      2.30 o
  -4  10   7        3.25        2.52      1.57 o
  -3  10   7       36.12       42.18      2.21 o
  -2  10   7      407.32      447.64     10.22 o
  -1  10   7        2.42        1.79      1.10 o
   0  10   7       21.29       20.67      1.39 o
   1  10   7       54.76       65.97      2.42 o
   2  10   7        9.68       11.46      1.41 o
   3  10   7       37.65       35.60      2.19 o
   4  10   7      209.19      185.22      4.71 o
   5  10   7       12.22       13.01      1.91 o
   6  10   7        7.63        8.38      2.29 o
   7  10   7      342.18      343.43      8.47 o
   8  10   7      144.44      159.80      6.00 o
   9  10   7       10.53        9.18      3.53 o
  10  10   7        0.00        1.98      4.97 o
  -8  11   7        0.00        3.01      4.36 o
  -7  11   7        4.18        8.67      3.97 o
  -6  11   7        1.98        2.68      3.24 o
  -5  11   7        3.87        3.38      2.61 o
  -4  11   7        0.44        0.06      1.96 o
  -3  11   7       84.64       83.50      3.04 o
  -2  11   7        3.14        3.81      1.42 o
  -1  11   7       47.04       57.83      3.18 o
   0  11   7        2.67        2.92      1.19 o
   1  11   7      159.16      162.10      3.97 o
   2  11   7       37.87       38.31      2.31 o
   3  11   7      332.46      377.55      9.23 o
   4  11   7        0.87        2.47      2.07 o
   5  11   7        2.88        2.33      1.70 o
   6  11   7        9.22        7.20      2.95 o
   7  11   7       81.42       87.59      4.54 o
   8  11   7        0.74        3.11      2.75 o
   9  11   7        1.38       -3.34      3.34 o
  10  11   7        0.05       -4.22      4.22 o
  -8  12   7        3.17        4.35      5.39 o
  -7  12   7        4.55        5.34      4.13 o
  -6  12   7        0.15       -2.33      4.26 o
  -5  12   7        3.47        9.53      3.47 o
  -4  12   7       36.31       34.86      3.05 o
  -3  12   7      102.11      109.70      3.96 o
  -2  12   7      117.92      131.53      4.14 o
  -1  12   7      134.80      127.39      3.88 o
   0  12   7      253.28      251.02      5.79 o
   1  12   7       26.97       25.03      2.11 o
   2  12   7       14.66       19.87      2.06 o
   3  12   7      181.92      215.08      5.50 o
   4  12   7       89.61       89.01      3.13 o
   5  12   7        4.43        6.22      2.10 o
   6  12   7       72.09       75.60      3.99 o
   7  12   7      130.15      138.48      7.42 o
   8  12   7        5.59        4.44      3.14 o
   9  12   7       23.58       18.10      4.14 o
  10  12   7       11.42       19.60      5.39 o
  -7  13   7        0.33        0.84      4.89 o
  -6  13   7        0.07       -1.69      3.48 o
  -5  13   7        8.37        6.78      3.60 o
  -4  13   7       15.79       14.99      3.28 o
  -3  13   7      104.50       95.93      4.29 o
  -2  13   7       68.95       70.55      3.37 o
  -1  13   7        0.73        2.43      1.74 o
   0  13   7       27.75       33.21      2.24 o
   1  13   7      163.77      163.31      4.55 o
   2  13   7        0.11       -1.18      1.66 o
   3  13   7        9.18       16.38      2.24 o
   4  13   7       30.57       35.70      2.59 o
   5  13   7        5.39        6.27      2.19 o
   6  13   7        0.79       -2.20      2.20 o
   7  13   7       27.19       27.28      3.38 o
   8  13   7        0.08       -0.03      3.13 o
   9  13   7        0.01        0.67      3.40 o
  10  13   7        0.20       -1.91      6.94 o
  -7  14   7        5.60        6.80      5.77 o
  -6  14   7        0.28        2.21      3.94 o
  -5  14   7        1.17        2.75      3.68 o
  -4  14   7       10.92       13.01      3.69 o
  -3  14   7        0.61        0.56      2.39 o
  -2  14   7       15.77       36.73      3.34 o
  -1  14   7     1295.08     1348.04     22.75 o
   0  14   7      139.91      131.22      4.45 o
   1  14   7        0.33       -1.87      1.87 o
   2  14   7       37.41       30.82      2.77 o
   3  14   7       35.22       31.74      2.98 o
   4  14   7      157.46      141.32      5.02 o
   5  14   7       92.33       88.44      4.26 o
   6  14   7        8.85        9.22      2.71 o
   7  14   7        7.18        6.36      3.15 o
   8  14   7       46.56       54.37      4.80 o
   9  14   7        0.14        6.10      3.79 o
  10  14   7        2.35       -5.76      5.76 o
  -6  15   7       39.53       48.46     10.98 o
  -5  15   7       27.29       20.88      6.24 o
  -4  15   7       24.26       22.70      4.38 o
  -3  15   7       28.76       29.96      5.03 o
  -2  15   7       65.56       70.45      4.10 o
  -1  15   7     1514.34     1520.32     24.31 o
   0  15   7        0.75       -2.96      2.96 o
   1  15   7      263.13      265.08      7.70 o
   2  15   7        9.33        0.85      2.59 o
   3  15   7        0.54       -1.95      2.35 o
   4  15   7       70.61       59.33      3.58 o
   5  15   7        4.51        2.10      2.42 o
   6  15   7       20.41       18.31      3.14 o
   7  15   7        7.74        4.27      3.15 o
   8  15   7        0.80        0.08      3.36 o
   9  15   7        0.29       -0.62      4.37 o
  -5  16   7       12.21       21.28      9.99 o
  -4  16   7        0.21        0.44      3.74 o
  -3  16   7       13.92       16.57      4.30 o
  -2  16   7       19.97       12.96      3.44 o
  -1  16   7      117.24      137.51      6.44 o
   0  16   7       62.04       72.04      4.68 o
   1  16   7       50.93       41.72      3.85 o
   2  16   7        4.86        1.09      3.44 o
   3  16   7       54.15       48.86      3.97 o
   4  16   7        2.20        0.85      2.82 o
   5  16   7        3.22        0.86      2.56 o
   6  16   7        3.36        3.62      3.03 o
   7  16   7       15.88       22.51      3.92 o
   8  16   7        0.11        2.20      3.47 o
   9  16   7        6.34        6.66      5.04 o
  -4  17   7        1.54       -0.11      5.04 o
  -3  17   7       17.78       24.39      5.77 o
  -2  17   7        6.75       11.14      4.19 o
  -1  17   7        8.19        5.42      3.20 o
   0  17   7       22.77       19.54      3.59 o
   1  17   7       17.98       17.74      3.32 o
   2  17   7       41.11       43.72      6.43 o
   3  17   7        0.80        2.74      2.83 o
   4  17   7       19.93       19.07      3.14 o
   5  17   7        9.22        7.93      4.50 o
   6  17   7        2.49        1.92      3.57 o
   7  17   7       17.08       25.57      4.26 o
   8  17   7        3.36        1.00      4.24 o
  -4  18   7        0.14       -0.84      5.26 o
  -3  18   7        0.42        0.66      4.99 o
  -2  18   7        0.35       -2.94      4.69 o
  -1  18   7      159.61      161.90     10.14 o
   0  18   7        2.86        4.31      3.85 o
   1  18   7        0.38       -0.79      3.10 o
   2  18   7        0.23       -0.74      3.32 o
   3  18   7       34.61       35.46      7.76 o
   4  18   7       11.89        3.57      3.66 o
   5  18   7        5.65        4.18      3.39 o
   6  18   7        0.08       -0.34      3.28 o
   7  18   7        2.48        0.20      4.25 o
   8  18   7        2.51        9.67      5.76 o
  -3  19   7        0.79        2.38      7.99 o
  -2  19   7        1.03       -5.06      5.06 o
  -1  19   7        0.60        6.83      5.31 o
   0  19   7        1.51        7.71      5.41 o
   1  19   7        3.35       -0.90      4.59 o
   2  19   7        4.89       -0.81      4.37 o
   3  19   7        3.18        3.31      4.52 o
   4  19   7        7.27        6.15      3.79 o
   5  19   7        2.87        4.74      3.92 o
   6  19   7        0.56        3.22      4.39 o
   7  19   7        8.31        4.47      5.58 o
  -1  20   7        0.09        2.24      5.14 o
   0  20   7        0.32       -0.89      5.39 o
   1  20   7        2.80        4.92      7.10 o
   2  20   7        0.15       -0.94     11.24 o
   3  20   7       14.20       16.34      6.80 o
   4  20   7        6.64        8.31      5.38 o
   5  20   7        6.35        9.00      5.26 o
   6  20   7        0.70        3.43      8.58 o
   1  21   7       14.80       20.13     10.17 o
   2  21   7        3.46        0.21      6.38 o
   3  21   7       14.83       14.58      5.86 o
   4  21   7       11.54       20.03      8.19 o
  -3 -14   8        2.08        7.74      5.17 o
  -2 -14   8        7.65       14.45      8.64 o
  -1 -14   8        1.69       -5.81      7.75 o
  -5 -13   8       17.46       24.12      5.67 o
  -4 -13   8        2.62       -1.52      4.34 o
  -3 -13   8        1.41        5.05      4.80 o
  -2 -13   8       21.35       22.12      8.92 o
  -1 -13   8        1.27        4.44      7.47 o
   0 -13   8        0.02        4.88      7.79 o
   1 -13   8        3.90       14.29      8.76 o
  -7 -12   8        0.51       -0.51      7.51 o
  -6 -12   8        2.76        0.65      4.41 o
  -5 -12   8        5.93        0.91      4.27 o
  -4 -12   8        0.00       -0.55      4.07 o
  -3 -12   8        5.51        6.16      4.64 o
  -2 -12   8       16.45        7.67      7.10 o
  -1 -12   8        2.76        7.14      6.78 o
   0 -12   8       31.46       39.56      9.20 o
   1 -12   8        1.06        4.44      8.03 o
   2 -12   8        3.40       -3.71      4.28 o
   3 -12   8        3.29       -1.51      5.43 o
  -7 -11   8        2.38        4.20      4.65 o
  -6 -11   8        9.88        8.49      4.49 o
  -5 -11   8        3.96       -2.05      3.77 o
  -4 -11   8        1.69        0.32      3.90 o
  -3 -11   8        1.70        2.28      5.19 o
  -2 -11   8        5.02        6.10      6.46 o
  -1 -11   8        0.17        7.02      6.34 o
   0 -11   8       13.68       10.25      6.78 o
   1 -11   8        9.91       18.77      8.11 o
   2 -11   8       32.28       33.22      5.26 o
   3 -11   8        3.34        3.55      4.54 o
   4 -11   8        8.89       11.03      6.22 o
  -8 -10   8        9.80        9.46      4.23 o
  -7 -10   8        2.92        4.87      4.52 o
  -6 -10   8        0.02        5.82      4.13 o
  -5 -10   8        6.94        3.27      3.84 o
  -4 -10   8        6.39        1.71      3.63 o
  -3 -10   8        0.19        3.93      3.43 o
  -2 -10   8        4.23       -1.53      5.49 o
  -1 -10   8        0.53       -0.20      5.41 o
   0 -10   8        0.57        2.26      6.22 o
   1 -10   8        4.33        8.51      5.06 o
   2 -10   8       14.74       20.91      4.43 o
   3 -10   8        1.17        9.66      4.40 o
   4 -10   8        3.40       -2.25      4.47 o
   5 -10   8        0.42       -0.22      5.80 o
  -9  -9   8        6.14        9.36      9.00 o
  -8  -9   8        2.08        3.07      3.84 o
  -7  -9   8        7.64        5.09      3.64 o
  -6  -9   8       57.07       52.31      5.71 o
  -5  -9   8       41.02       30.89      6.38 o
  -4  -9   8       48.80       48.48      4.99 o
  -3  -9   8        9.93        6.03      3.37 o
  -2  -9   8       10.08       12.07      5.69 o
  -1  -9   8        9.32        7.35      5.61 o
   0  -9   8       30.00       30.03      7.14 o
   1  -9   8       14.64       14.63      4.99 o
   2  -9   8       32.13       29.94      4.48 o
   3  -9   8        0.60       -0.19      3.59 o
   4  -9   8        1.09       -1.25      4.04 o
   5  -9   8       17.32       27.22      6.58 o
  -9  -8   8        0.18       -4.73      4.73 o
  -8  -8   8        6.52        9.92      3.93 o
  -7  -8   8        0.15       -0.30      3.28 o
  -6  -8   8       17.73       14.91      4.18 o
  -5  -8   8       43.48       48.26      4.96 o
  -4  -8   8       18.74       15.98      3.90 o
  -3  -8   8       10.71       13.57      2.93 o
  -2  -8   8       16.41       17.70      3.13 o
  -1  -8   8        9.71       11.20      5.10 o
   0  -8   8       69.77       44.59      5.48 o
   1  -8   8        9.06        5.26      3.20 o
   2  -8   8       12.66        7.22      3.41 o
   3  -8   8        1.82        4.85      3.90 o
   4  -8   8        5.19        2.52      3.86 o
   5  -8   8        5.93        3.85      3.60 o
   6  -8   8        3.17       -5.53      5.53 o
  -9  -7   8        1.24       -0.90      3.64 o
  -8  -7   8        0.80        3.14      3.47 o
  -7  -7   8       12.04        7.18      3.43 o
  -6  -7   8        1.91        1.35      4.70 o
  -5  -7   8       35.47       34.20      5.44 o
  -4  -7   8        0.88        0.43      2.67 o
  -3  -7   8       13.45       14.61      2.14 o
  -2  -7   8        0.00       -1.46      1.46 o
  -1  -7   8       13.41        9.94      2.01 o
   0  -7   8       83.03      100.68      3.99 o
   1  -7   8        2.72       -0.16      1.87 o
   2  -7   8      121.02      117.60      5.54 o
   3  -7   8       21.75       23.01      4.02 o
   4  -7   8       20.21       12.19      4.08 o
   5  -7   8        0.22       -1.10      3.14 o
   6  -7   8        0.40        5.31      4.42 o
   7  -7   8       13.18       32.90      7.36 o
 -10  -6   8        0.97       -2.06      4.73 o
  -9  -6   8        4.15        2.41      3.67 o
  -8  -6   8       10.10       11.84      3.72 o
  -7  -6   8        0.01       -2.85      2.85 o
  -6  -6   8        3.69        0.14      3.37 o
  -5  -6   8       19.31       12.03      2.30 o
  -4  -6   8       17.34       15.77      2.07 o
  -3  -6   8      503.80      514.14      7.66 o
  -2  -6   8       65.17       62.87      3.29 o
  -1  -6   8      137.89      136.30      4.07 o
   0  -6   8      388.85      414.58      6.82 o
   1  -6   8        2.11       -0.80      1.17 o
   2  -6   8        0.00        0.57      1.50 o
   3  -6   8        0.15        0.56      2.69 o
   4  -6   8        4.79       -0.71      4.60 o
   5  -6   8       33.74       36.78      5.27 o
   6  -6   8        0.16       -0.54      5.12 o
   7  -6   8        7.50        8.32      7.91 o
 -10  -5   8        3.33        6.60      5.56 o
  -9  -5   8        1.44       -0.42      6.13 o
  -8  -5   8        4.06       -0.21      3.33 o
  -7  -5   8       26.83       31.85      3.88 o
  -6  -5   8        1.11       -1.83      1.83 o
  -5  -5   8       25.32       21.87      2.19 o
  -4  -5   8       42.19       44.62      1.88 o
  -3  -5   8        3.75        0.49      1.03 o
  -2  -5   8       53.33       54.45      1.90 o
  -1  -5   8        7.65        7.47      1.20 o
   0  -5   8      268.37      263.97      4.75 o
   1  -5   8       18.69       19.20      1.62 o
   2  -5   8      214.66      211.16      5.23 o
   3  -5   8        4.78        2.36      1.72 o
   4  -5   8       31.47       33.04      2.77 o
   5  -5   8        4.28        2.51      2.83 o
   6  -5   8       40.17       50.31      4.36 o
   7  -5   8        2.55        5.72      5.57 o
   8  -5   8        2.48        7.08     12.70 o
 -10  -4   8       11.87       12.22      4.38 o
  -9  -4   8        0.00        0.32      2.85 o
  -8  -4   8       34.26       29.87      4.14 o
  -7  -4   8        8.64        4.66      3.08 o
  -6  -4   8      120.25      123.67      4.29 o
  -5  -4   8       14.98       15.40      1.76 o
  -4  -4   8       22.81       19.83      1.63 o
  -3  -4   8       86.99       83.35      2.61 o
  -2  -4   8      387.98      391.65      6.35 o
  -1  -4   8       30.09       27.54      1.65 o
   0  -4   8       72.97       67.31      2.09 o
   1  -4   8       48.37       47.27      1.83 o
   2  -4   8      502.66      491.17      7.79 o
   3  -4   8      298.49      316.92      6.60 o
   4  -4   8        0.92       -1.66      1.90 o
   5  -4   8        0.04       -2.06      2.32 o
   6  -4   8        9.62        5.92      3.06 o
   7  -4   8        1.43        3.72      4.22 o
   8  -4   8        0.19       -3.93      5.13 o
 -10  -3   8        1.86       -1.06      3.70 o
  -9  -3   8        1.39        0.97      2.71 o
  -8  -3   8       66.31       67.15      5.15 o
  -7  -3   8        1.04        3.91      2.55 o
  -6  -3   8        2.37        1.00      1.87 o
  -5  -3   8      174.22      181.11      3.93 o
  -4  -3   8       16.40       13.18      1.37 o
  -3  -3   8      178.11      182.87      3.64 o
  -2  -3   8      159.16      163.11      3.30 o
  -1  -3   8       51.46       59.58      1.88 o
   0  -3   8       73.77       77.99      2.39 o
   1  -3   8       25.02       31.60      1.44 o
   2  -3   8        0.01       -0.04      0.94 o
   3  -3   8        8.38        7.90      1.28 o
   4  -3   8       85.76       84.92      2.92 o
   5  -3   8       16.53       19.68      2.51 o
   6  -3   8       35.54       37.41      3.37 o
   7  -3   8        0.04        0.42      3.95 o
   8  -3   8        0.00       -4.72      4.72 o
 -10  -2   8        0.05       -0.94      3.71 o
  -9  -2   8        9.92        6.15      3.60 o
  -8  -2   8        1.00        1.98      2.58 o
  -7  -2   8       28.77       28.08      2.45 o
  -6  -2   8       71.38       74.53      2.97 o
  -5  -2   8       17.18       16.20      1.53 o
  -4  -2   8        6.27        9.99      1.31 o
  -3  -2   8      119.92      125.04      2.71 o
  -2  -2   8      668.49      665.98      9.19 o
  -1  -2   8      364.54      355.75      5.03 o
   0  -2   8      282.23      238.02      4.18 o
   1  -2   8        5.60        5.07      0.87 o
   2  -2   8       89.36       98.42      2.33 o
   3  -2   8       15.46       16.46      1.41 o
   4  -2   8       23.90       25.18      2.28 o
   5  -2   8       21.89       16.01      2.34 o
   6  -2   8       21.09       21.63      2.59 o
   7  -2   8       15.97        8.05      5.58 o
   8  -2   8        2.54        7.65      5.32 o
   9  -2   8        0.05       -0.61      6.10 o
 -10  -1   8        4.48       11.41      4.21 o
  -9  -1   8        6.72       10.61      3.86 o
  -8  -1   8        6.68        1.48      2.60 o
  -7  -1   8       17.32       12.19      2.16 o
  -6  -1   8       82.72       80.92      2.38 o
  -5  -1   8      104.94      121.69      3.05 o
  -4  -1   8       16.94       20.02      2.05 o
  -3  -1   8      107.82      115.72      2.52 o
  -2  -1   8        2.41        4.96      1.15 o
  -1  -1   8      123.89      133.18      2.83 o
   0  -1   8      122.70      125.61      2.53 o
   1  -1   8       91.88       89.77      2.12 o
   2  -1   8       55.34       52.43      1.65 o
   3  -1   8       84.44       82.93      2.46 o
   4  -1   8        4.60        4.74      1.29 o
   5  -1   8      301.08      299.76      5.52 o
   6  -1   8        3.03        1.45      2.14 o
   7  -1   8       98.19      104.87      5.72 o
   8  -1   8        0.57       -1.12      4.16 o
   9  -1   8        3.24        1.78      5.54 o
 -10   0   8       12.66       14.79      4.32 o
  -9   0   8       47.20       44.56      4.75 o
  -8   0   8       23.04       25.13      3.18 o
  -7   0   8       58.93       62.75      3.06 o
  -6   0   8      166.32      184.05      3.58 o
  -5   0   8        0.00        1.71      1.14 o
  -4   0   8      457.51      476.79      6.31 o
  -3   0   8       66.55       73.87      2.25 o
  -2   0   8       23.29       27.91      1.19 o
  -1   0   8        3.24        2.18      0.69 o
   0   0   8      455.77      459.89      7.03 o
   1   0   8      231.98      249.38      4.17 o
   2   0   8     1857.70     1857.89     19.79 o
   3   0   8        2.71        2.43      0.88 o
   4   0   8      136.77      134.40      3.22 o
   5   0   8        6.08        4.92      1.58 o
   6   0   8       19.60       20.02      2.82 o
   7   0   8       44.81       49.10      3.79 o
   8   0   8       22.35       15.33      5.98 o
   9   0   8        0.00        2.35      5.27 o
 -10   1   8       15.29       23.84      4.61 o
  -9   1   8        0.80       -2.37      3.24 o
  -8   1   8        0.18        0.69      2.50 o
  -7   1   8       21.29       33.04      2.68 o
  -6   1   8      103.83      101.63      2.77 o
  -5   1   8      299.76      307.32      4.88 o
  -4   1   8        4.05       11.74      2.43 o
  -3   1   8       41.30       53.42      2.03 o
  -2   1   8      454.49      486.92      7.38 o
  -1   1   8      555.85      585.49     14.48 o
   0   1   8     1369.34     1388.72     17.71 o
   1   1   8      200.56      207.90      3.04 o
   2   1   8      202.96      176.88      2.65 o
   3   1   8      246.17      259.78      4.27 o
   4   1   8        0.37        0.35      0.94 o
   5   1   8       34.40       33.57      2.10 o
   6   1   8       22.25       22.42      2.52 o
   7   1   8       15.77        9.99      2.66 o
   8   1   8       16.80        9.98      3.51 o
   9   1   8        1.05       -2.69      8.44 o
  10   1   8       12.09        4.35     13.50 o
 -10   2   8        0.54       -1.81      3.88 o
  -9   2   8       34.98       34.52      4.49 o
  -8   2   8        7.06        7.66      3.22 o
  -7   2   8      346.53      355.88      7.17 o
  -6   2   8      729.16      705.75      8.89 o
  -5   2   8      192.32      183.73      3.64 o
  -4   2   8      156.29      157.82      2.95 o
  -3   2   8        0.00       -0.92      0.92 o
  -2   2   8      296.10      356.43      7.58 o
  -1   2   8      799.40      868.19     30.92 o
   0   2   8      523.27      574.40     11.30 o
   1   2   8     1309.52     1400.79     16.79 o
   2   2   8      128.85      129.20      2.21 o
   3   2   8        4.62        7.82      0.93 o
   4   2   8       15.82       14.87      1.39 o
   5   2   8        2.58        3.97      1.40 o
   6   2   8       47.30       53.03      3.07 o
   7   2   8       37.97       32.73      3.27 o
   8   2   8        9.24        7.29      2.94 o
   9   2   8        1.67       -0.35      4.84 o
  10   2   8        0.03       -0.73      5.56 o
 -10   3   8       35.41       47.28      5.56 o
  -9   3   8        0.72        0.43      4.16 o
  -8   3   8        5.04        2.22      3.64 o
  -7   3   8       10.73        1.81      2.49 o
  -6   3   8       59.67       56.67      3.41 o
  -5   3   8        3.83        3.46      1.05 o
  -4   3   8      233.43      211.51      3.57 o
  -3   3   8     1837.14     1802.37     20.14 o
  -2   3   8     2411.66     2508.31     34.94 o
  -1   3   8      219.83      221.45     11.02 o
   0   3   8        3.38        6.54      0.85 o
   1   3   8      341.22      384.36      5.17 o
   2   3   8      934.26      965.99     10.61 o
   3   3   8        0.00       -0.81      0.81 o
   4   3   8        0.01       -0.29      0.92 o
   5   3   8        3.74        4.79      1.30 o
   6   3   8       91.86       93.56      3.39 o
   7   3   8      106.63      105.12      4.55 o
   8   3   8        0.00       -1.73      2.51 o
   9   3   8       20.09       17.59      8.84 o
  10   3   8        8.98       19.91      6.27 o
 -10   4   8        4.39        8.41      4.29 o
  -9   4   8       24.41       22.25      4.15 o
  -8   4   8        8.19        4.15      3.21 o
  -7   4   8        1.56       -2.52      2.85 o
  -6   4   8       35.53       21.21      2.13 o
  -5   4   8      244.93      229.60      4.15 o
  -4   4   8      251.68      271.53      4.28 o
  -3   4   8      500.81      467.19      6.01 o
  -2   4   8      684.84      712.35      9.68 o
  -1   4   8       74.68       72.78      1.97 o
   0   4   8      381.38      386.47      7.44 o
   1   4   8       11.18       12.06      0.63 o
   2   4   8     1620.72     1762.10     20.99 o
   3   4   8      283.70      325.86      5.20 o
   4   4   8       95.85      108.95      2.72 o
   5   4   8       60.23       59.38      2.33 o
   6   4   8       32.25       25.47      2.08 o
   7   4   8       92.41       76.95      3.81 o
   8   4   8       19.66       23.73      3.73 o
   9   4   8       23.33       22.54      4.72 o
  10   4   8       22.40       16.32      6.09 o
 -10   5   8        1.55       -1.06      4.17 o
  -9   5   8        1.57        2.14      3.65 o
  -8   5   8        1.33        3.49      3.34 o
  -7   5   8       34.06       35.60      3.93 o
  -6   5   8      680.18      672.55     10.02 o
  -5   5   8       18.84       14.14      1.49 o
  -4   5   8      153.35      144.94      2.80 o
  -3   5   8      944.21      954.98     12.05 o
  -2   5   8      579.68      641.12      8.11 o
  -1   5   8       43.87       38.51      2.97 o
   0   5   8       19.25       20.38      1.00 o
   1   5   8      125.38      130.40      2.26 o
   2   5   8     2161.08     2227.96     24.53 o
   3   5   8      226.65      233.77      4.20 o
   4   5   8        2.75        1.52      0.99 o
   5   5   8       64.93       64.68      2.40 o
   6   5   8       54.92       45.21      2.39 o
   7   5   8        6.56       -2.93      2.93 o
   8   5   8       15.55       14.36      2.72 o
   9   5   8        5.83        6.45      4.11 o
  10   5   8       11.99       16.72      6.24 o
  -9   6   8       11.57        7.21      3.93 o
  -8   6   8       19.69       22.29      4.02 o
  -7   6   8       11.47       13.66      3.43 o
  -6   6   8       85.22       97.36      3.77 o
  -5   6   8        0.84       -1.26      1.26 o
  -4   6   8       43.18       45.41      1.88 o
  -3   6   8      534.03      498.93      8.14 o
  -2   6   8     3826.11     3745.42     43.67 o
  -1   6   8      372.23      383.80      5.56 o
   0   6   8      116.36      120.25      2.27 o
   1   6   8      217.39      237.73      4.23 o
   2   6   8      674.67      720.13      9.34 o
   3   6   8     1146.02     1180.51     16.92 o
   4   6   8       23.65       20.07      1.45 o
   5   6   8      129.20      119.68      3.24 o
   6   6   8       41.82       34.57      2.31 o
   7   6   8       30.47       21.72      3.26 o
   8   6   8       62.70       46.02      3.69 o
   9   6   8        2.59        6.57      4.06 o
  10   6   8        0.57        2.51      5.35 o
  -9   7   8        6.70        5.22      4.10 o
  -8   7   8       35.37       36.42      4.53 o
  -7   7   8        9.87        7.87      5.04 o
  -6   7   8       15.00        9.05      2.41 o
  -5   7   8       29.23       31.56      1.93 o
  -4   7   8      163.44      167.29      3.39 o
  -3   7   8        3.23        5.23      1.01 o
  -2   7   8      188.30      207.34      3.29 o
  -1   7   8        1.74        1.29      0.83 o
   0   7   8      166.25      193.44      3.43 o
   1   7   8       38.76       32.34      1.32 o
   2   7   8     2558.73     2650.00     31.32 o
   3   7   8      616.52      524.43      7.61 o
   4   7   8       83.32       91.92      2.76 o
   5   7   8      546.13      542.32      8.45 o
   6   7   8       20.15       12.08      2.07 o
   7   7   8      362.21      382.72      9.07 o
   8   7   8       88.17       78.63      4.47 o
   9   7   8       25.60       30.51      3.70 o
  10   7   8        4.03        0.56      8.64 o
  -9   8   8        5.15        7.66      4.42 o
  -8   8   8        0.61       -3.73      5.00 o
  -7   8   8        2.59       -0.31      3.17 o
  -6   8   8       68.73       70.30      4.71 o
  -5   8   8       32.00       27.91      2.35 o
  -4   8   8       34.89       38.69      2.64 o
  -3   8   8        0.23        0.57      1.02 o
  -2   8   8       26.33       29.21      1.39 o
  -1   8   8        6.90        8.91      0.97 o
   0   8   8      782.37      806.19     10.30 o
   1   8   8       10.70        9.95      1.09 o
   2   8   8      409.70      449.63      7.77 o
   3   8   8     4238.07     4207.28     49.37 o
   4   8   8       31.53       38.56      2.22 o
   5   8   8      228.29      230.74      5.25 o
   6   8   8      419.01      415.79      7.61 o
   7   8   8      652.50      658.57     12.84 o
   8   8   8        9.63       -1.80      2.75 o
   9   8   8       37.78       33.94      3.87 o
  10   8   8        0.02       -3.22      4.04 o
  -9   9   8        0.95        5.83      4.36 o
  -8   9   8        7.04        6.44      3.90 o
  -7   9   8       26.04       16.18      3.81 o
  -6   9   8        5.98        6.28      3.32 o
  -5   9   8        7.91        0.93      1.69 o
  -4   9   8       38.54       32.87      2.30 o
  -3   9   8       73.61       69.83      2.47 o
  -2   9   8       56.26       61.49      3.35 o
  -1   9   8      386.32      376.28      5.42 o
   0   9   8        8.30        4.87      1.21 o
   1   9   8       19.23       17.03      1.74 o
   2   9   8      162.07      194.55      4.40 o
   3   9   8       26.05       24.36      1.68 o
   4   9   8       14.44       14.69      1.63 o
   5   9   8       23.30       23.70      2.18 o
   6   9   8      668.99      684.09     12.72 o
   7   9   8      176.46      192.07      6.56 o
   8   9   8       59.93       60.84      6.57 o
   9   9   8       17.96       19.88      4.01 o
  10   9   8        1.93        2.08      4.06 o
  -8  10   8        0.53       -3.28      3.55 o
  -7  10   8       10.86       11.37      4.00 o
  -6  10   8        5.13       -1.63      3.91 o
  -5  10   8      113.49      113.34      5.01 o
  -4  10   8        4.43        2.69      1.43 o
  -3  10   8       35.12       41.24      1.99 o
  -2  10   8        2.60        3.13      1.17 o
  -1  10   8        0.88        4.62      1.08 o
   0  10   8      332.57      340.59      9.47 o
   1  10   8      338.89      379.98      7.01 o
   2  10   8      112.62      120.02      3.35 o
   3  10   8       95.89       82.37      2.72 o
   4  10   8       25.90       21.53      1.97 o
   5  10   8       17.15       14.68      2.06 o
   6  10   8      506.59      479.16      9.96 o
   7  10   8       39.23       46.07      3.77 o
   8  10   8       15.20       13.26      3.16 o
   9  10   8        5.02        4.81      3.64 o
  10  10   8       12.43       19.29      4.98 o
  -8  11   8        2.40       -0.39      3.91 o
  -7  11   8        6.09       13.90      4.13 o
  -6  11   8       47.17       58.95      6.64 o
  -5  11   8        0.12       -2.81      2.81 o
  -4  11   8        0.54        1.97      1.97 o
  -3  11   8        3.09        4.78      1.42 o
  -2  11   8      199.44      214.09      4.50 o
  -1  11   8       30.40       36.38      1.97 o
   0  11   8      267.69      281.46      5.09 o
   1  11   8        0.82       -0.81      1.17 o
   2  11   8      374.84      407.67      8.38 o
   3  11   8       48.85       58.00      2.35 o
   4  11   8      202.11      205.23      4.90 o
   5  11   8        0.04        0.26      1.69 o
   6  11   8      128.16      129.60      4.96 o
   7  11   8      103.27      104.32      4.82 o
   8  11   8       11.01       13.88      3.24 o
   9  11   8       23.35       31.90      4.50 o
  10  11   8       14.04       13.16      9.57 o
  -8  12   8        8.99        9.36      4.66 o
  -7  12   8        0.21       -1.60      3.73 o
  -6  12   8       80.30       93.57      6.09 o
  -5  12   8       27.73       21.32      3.79 o
  -4  12   8       59.82       58.52      4.15 o
  -3  12   8       15.91       17.13      2.17 o
  -2  12   8       44.40       44.43      2.39 o
  -1  12   8        0.37        3.90      1.47 o
   0  12   8       36.89       40.73      2.33 o
   1  12   8       48.54       56.80      2.76 o
   2  12   8       48.16       53.28      2.70 o
   3  12   8       12.20        9.60      1.74 o
   4  12   8       21.25       26.00      2.07 o
   5  12   8        3.86        4.03      2.01 o
   6  12   8      109.97      118.35      5.20 o
   7  12   8        0.92        1.68      2.55 o
   8  12   8        0.20        1.72      3.38 o
   9  12   8        8.50        9.13      4.44 o
  10  12   8        9.25        8.80      5.78 o
  -7  13   8        0.08        2.95      4.19 o
  -6  13   8        3.07        0.51      6.10 o
  -5  13   8        1.33       -3.26      3.26 o
  -4  13   8       34.20       24.54      3.90 o
  -3  13   8        3.60        3.11      2.21 o
  -2  13   8       46.24       45.70      2.77 o
  -1  13   8        0.45       -0.48      1.56 o
   0  13   8       42.47       48.53      2.57 o
   1  13   8       46.33       49.25      2.81 o
   2  13   8      128.64      131.35      4.70 o
   3  13   8       60.52       59.93      2.88 o
   4  13   8       21.60       27.83      2.43 o
   5  13   8        7.53        7.84      2.33 o
   6  13   8      247.58      239.89      8.48 o
   7  13   8       34.39       42.28      3.75 o
   8  13   8        2.96       -2.56      3.05 o
   9  13   8       14.45       20.33      5.16 o
  10  13   8        0.67       -1.45      5.74 o
  -7  14   8        0.00       -0.14      7.67 o
  -6  14   8       25.37       27.22      4.97 o
  -5  14   8       10.68        8.04      3.90 o
  -4  14   8       65.42       71.65      5.25 o
  -3  14   8      105.86       99.68      5.08 o
  -2  14   8      157.20      178.08      5.75 o
  -1  14   8        1.45        3.60      2.34 o
   0  14   8      107.94       98.31      3.68 o
   1  14   8        5.11        3.90      1.77 o
   2  14   8        0.54       -0.60      1.76 o
   3  14   8        0.39       -2.00      2.16 o
   4  14   8       18.23       14.06      2.43 o
   5  14   8       11.28       12.83      2.65 o
   6  14   8        8.00        6.70      2.64 o
   7  14   8       39.14       51.15      3.93 o
   8  14   8       23.64       23.88      4.09 o
   9  14   8       10.29       17.65      5.98 o
  -6  15   8        7.90       -0.37      4.75 o
  -5  15   8        5.38        9.64      5.59 o
  -4  15   8       14.54       18.05      4.10 o
  -3  15   8        3.87       -0.49      3.28 o
  -2  15   8      117.75      122.73      5.67 o
  -1  15   8      124.26      128.27      4.98 o
   0  15   8       17.04       12.02      3.67 o
   1  15   8       41.96       32.72      3.40 o
   2  15   8       10.31        4.38      2.86 o
   3  15   8       69.38       53.87      3.82 o
   4  15   8       12.69       10.04      2.48 o
   5  15   8       46.19       38.42      3.36 o
   6  15   8       86.05       81.94      4.51 o
   7  15   8       11.94       11.18      3.33 o
   8  15   8        0.46        3.20      4.05 o
   9  15   8        4.95        7.54      5.29 o
  -5  16   8       10.16       13.70      5.63 o
  -4  16   8        2.16       -3.65      3.65 o
  -3  16   8       10.77       16.04      4.08 o
  -2  16   8       63.41       55.37      5.01 o
  -1  16   8        0.77       -0.98      3.00 o
   0  16   8       49.16       48.01      3.71 o
   1  16   8        7.19       -1.92      2.83 o
   2  16   8      133.20      119.16      6.60 o
   3  16   8       23.70       25.95      3.33 o
   4  16   8       14.56       10.36      2.85 o
   5  16   8       74.11       70.91      4.18 o
   6  16   8       42.05       48.11      4.86 o
   7  16   8        3.50        0.50      4.36 o
   8  16   8        0.10        7.38      5.12 o
   9  16   8       29.68       38.74      8.36 o
  -5  17   8        1.91       -3.24      5.29 o
  -4  17   8       10.06       12.84      5.61 o
  -3  17   8        2.25        4.59      3.93 o
  -2  17   8       65.12       61.47      5.45 o
  -1  17   8       52.31       59.66      5.53 o
   0  17   8        0.11        7.66      3.63 o
   1  17   8       15.52       14.34      3.32 o
   2  17   8       42.39       37.44      3.88 o
   3  17   8        3.85        2.75      4.00 o
   4  17   8        4.66        0.70      3.10 o
   5  17   8       15.27       21.72      4.67 o
   6  17   8       13.80        8.55      3.56 o
   7  17   8        0.18        4.59      4.09 o
   8  17   8        1.32       -4.01      4.76 o
  -4  18   8        0.23        0.14      5.61 o
  -3  18   8        3.17        6.62      5.24 o
  -2  18   8       21.64       23.56      4.62 o
  -1  18   8        9.48        8.83      4.09 o
   0  18   8       89.70      100.64      6.49 o
   1  18   8       26.52       28.74      4.52 o
   2  18   8       12.21        6.65      5.30 o
   3  18   8        4.03        7.30      3.05 o
   4  18   8       14.76       13.54      3.65 o
   5  18   8        7.54       11.27      4.06 o
   6  18   8        0.67       -4.46      4.46 o
   7  18   8        0.41        3.27      5.11 o
   8  18   8        0.38       -4.90      4.90 o
  -3  19   8        0.16        0.70      5.38 o
  -2  19   8        0.51       -4.51      4.51 o
  -1  19   8        5.71        8.99      6.08 o
   0  19   8       38.80       40.93      6.44 o
   1  19   8        2.88        5.49      4.99 o
   2  19   8        0.26       -1.56      4.36 o
   3  19   8        0.45        0.30      4.20 o
   4  19   8        3.59       -0.48      4.30 o
   5  19   8        0.23        0.38      4.53 o
   6  19   8        0.61       -3.68      4.27 o
   7  19   8        2.39        3.71      5.95 o
  -1  20   8        6.39       -2.86      7.14 o
   0  20   8        4.00        4.94      5.20 o
   1  20   8        1.00       10.36      5.06 o
   2  20   8       48.56       42.19      6.67 o
   3  20   8        6.92        1.16      4.81 o
   4  20   8       12.31       10.20      5.19 o
   5  20   8        0.33       -3.27      4.72 o
   6  20   8        4.39        7.32      5.54 o
   1  21   8        3.68        5.27      5.47 o
   2  21   8       10.58        4.58      5.49 o
   3  21   8       23.31       32.80      6.69 o
   4  21   8       20.53       16.57      6.29 o
  -4 -13   9        0.00       -1.34      4.35 o
  -3 -13   9       20.23       27.46      7.71 o
  -2 -13   9       33.88       39.14      6.24 o
  -1 -13   9        0.55       -0.73      7.63 o
   0 -13   9        3.41        4.04      7.99 o
  -6 -12   9        0.06       -2.47      4.15 o
  -5 -12   9        4.81        3.84      4.43 o
  -4 -12   9        0.04       -3.76      4.07 o
  -3 -12   9       24.00       28.46      5.67 o
  -2 -12   9       24.42       26.94      5.50 o
  -1 -12   9       16.57       16.59      8.15 o
   0 -12   9       11.59        9.69      7.75 o
   1 -12   9        0.83       -6.01      7.14 o
   2 -12   9        5.90       12.63      9.04 o
  -7 -11   9        0.27        6.47      4.94 o
  -6 -11   9        8.80       16.35      7.16 o
  -5 -11   9        2.04       -4.06      4.06 o
  -4 -11   9        4.69       -1.56      3.86 o
  -3 -11   9        1.24        7.49      4.92 o
  -2 -11   9        2.49       -0.39      7.27 o
  -1 -11   9       22.05       16.63      7.35 o
   0 -11   9        0.08       -6.10      6.10 o
   1 -11   9        4.60        0.12      7.02 o
   2 -11   9       45.87       54.28      7.81 o
   3 -11   9        9.11       12.93      8.15 o
  -7 -10   9       11.62       10.08      8.40 o
  -6 -10   9        0.01        0.91      4.15 o
  -5 -10   9       10.05       10.67      4.26 o
  -4 -10   9        1.18        1.39      3.69 o
  -3 -10   9       25.77       17.36      4.44 o
  -2 -10   9       11.14       14.43      4.29 o
  -1 -10   9        5.37        7.95      6.50 o
   0 -10   9        0.28       -2.70      5.85 o
   1 -10   9        3.47        4.71      6.68 o
   2 -10   9       20.17       23.41      4.73 o
   3 -10   9       11.92       10.02      4.67 o
   4 -10   9       19.75       21.70      5.42 o
  -8  -9   9        2.53        5.02      4.17 o
  -7  -9   9        0.54        7.89      3.77 o
  -6  -9   9       17.51       13.00      4.46 o
  -5  -9   9        1.67       -2.01      3.40 o
  -4  -9   9        0.08        0.91      3.28 o
  -3  -9   9        8.38        5.02      3.66 o
  -2  -9   9        7.72        4.63      5.83 o
  -1  -9   9        7.36        8.88      5.85 o
   0  -9   9       33.01       24.58      7.14 o
   1  -9   9        3.07       -2.20      6.08 o
   2  -9   9       62.58       77.85     10.40 o
   3  -9   9       12.71       11.97      4.45 o
   4  -9   9        6.15        5.59      4.55 o
   5  -9   9        0.23       -3.62      4.20 o
  -8  -8   9        6.09        5.40      3.82 o
  -7  -8   9        4.12       11.22      3.75 o
  -6  -8   9       11.91        9.93      3.97 o
  -5  -8   9        1.19        8.15      5.15 o
  -4  -8   9        0.07       -2.98      2.98 o
  -3  -8   9        1.57       -0.56      3.04 o
  -2  -8   9       40.86       35.03      4.34 o
  -1  -8   9        3.59        1.61      5.45 o
   0  -8   9       42.53       45.20      6.60 o
   1  -8   9       55.29       56.02      6.19 o
   2  -8   9       87.76       87.28      5.82 o
   3  -8   9       16.04       15.06      4.21 o
   4  -8   9        0.14       -3.59      3.59 o
   5  -8   9       12.68       12.91      3.98 o
  -9  -7   9        4.06        6.78      4.21 o
  -8  -7   9        0.10       -1.56      3.99 o
  -7  -7   9        2.71        0.97      3.17 o
  -6  -7   9       55.21       53.93      6.20 o
  -5  -7   9       27.43       31.12      4.13 o
  -4  -7   9       19.68       22.36      3.25 o
  -3  -7   9       99.07      102.49      7.06 o
  -2  -7   9       27.92       15.56      2.57 o
  -1  -7   9      114.54      106.31      6.26 o
   0  -7   9        4.00       -1.05      2.53 o
   1  -7   9       21.09       14.28      3.53 o
   2  -7   9       48.72       43.22      4.37 o
   3  -7   9        7.04       11.05      3.98 o
   4  -7   9        1.05       -2.83      3.49 o
   5  -7   9        0.32       -3.20      3.20 o
   6  -7   9        1.75       11.87      5.22 o
  -9  -6   9        0.36       -0.97      3.65 o
  -8  -6   9        6.36        7.55      3.81 o
  -7  -6   9        0.11       -0.42      4.06 o
  -6  -6   9        0.09       -2.84      2.84 o
  -5  -6   9       35.54       39.61      2.94 o
  -4  -6   9       83.30       72.62      3.47 o
  -3  -6   9       72.24       69.55      3.62 o
  -2  -6   9      238.15      244.09      5.73 o
  -1  -6   9       49.32       57.02      3.64 o
   0  -6   9       48.02       37.43      2.91 o
   1  -6   9      768.40      753.78     14.74 o
   2  -6   9       59.03       59.85      4.69 o
   3  -6   9        0.20       -2.85      2.88 o
   4  -6   9       12.95       13.72      3.57 o
   5  -6   9        0.36       -0.30      3.03 o
   6  -6   9       21.16       20.18      4.96 o
   7  -6   9        0.24       -4.78      4.78 o
  -9  -5   9        0.49       -1.08      3.61 o
  -8  -5   9        6.26        5.00      3.40 o
  -7  -5   9        0.09        2.10      2.87 o
  -6  -5   9        5.00        4.79      2.07 o
  -5  -5   9        5.61        1.58      1.93 o
  -4  -5   9       80.33       75.79      4.40 o
  -3  -5   9       16.30       15.81      1.77 o
  -2  -5   9       13.28       11.94      1.69 o
  -1  -5   9       94.27       90.47      3.11 o
   0  -5   9        0.26       -0.57      1.33 o
   1  -5   9        1.40       -1.43      1.43 o
   2  -5   9       13.08       16.59      2.57 o
   3  -5   9      182.40      185.94      7.49 o
   4  -5   9        0.14       -2.41      3.20 o
   5  -5   9        0.00       -2.82      2.82 o
   6  -5   9       15.36       21.24      3.78 o
   7  -5   9        0.05        1.98      5.66 o
 -10  -4   9        0.44       -3.16      3.71 o
  -9  -4   9        0.21       -1.32      2.79 o
  -8  -4   9       18.18       19.59      5.12 o
  -7  -4   9       34.89       31.72      3.67 o
  -6  -4   9       66.05       59.66      4.40 o
  -5  -4   9       33.83       31.24      3.17 o
  -4  -4   9       77.35       78.70      2.81 o
  -3  -4   9       53.57       54.29      2.16 o
  -2  -4   9        0.21        1.12      1.19 o
  -1  -4   9       44.62       39.89      2.41 o
   0  -4   9       42.75       45.95      2.18 o
   1  -4   9        0.21       -1.22      1.24 o
   2  -4   9      299.26      328.03      5.55 o
   3  -4   9       97.12       90.68      3.29 o
   4  -4   9       56.42       45.69      3.29 o
   5  -4   9        0.91       -1.25      2.65 o
   6  -4   9       24.95       22.60      3.67 o
   7  -4   9        0.99       -1.52      4.36 o
   8  -4   9        2.28       -5.51      5.51 o
 -10  -3   9        0.60        2.88      3.88 o
  -9  -3   9        6.02        4.85      3.65 o
  -8  -3   9        0.68       -1.29      2.57 o
  -7  -3   9        5.12        4.97      2.89 o
  -6  -3   9      113.59       97.72      3.70 o
  -5  -3   9       57.34       56.99      2.38 o
  -4  -3   9       71.67       67.34      2.30 o
  -3  -3   9        0.64        0.15      1.18 o
  -2  -3   9       10.29       11.81      1.39 o
  -1  -3   9       60.57       53.15      1.79 o
   0  -3   9       28.17       27.93      1.64 o
   1  -3   9        5.54        5.16      1.09 o
   2  -3   9      163.65      165.79      3.56 o
   3  -3   9      409.16      439.45      7.00 o
   4  -3   9      146.43      145.48      4.45 o
   5  -3   9       47.24       37.84      4.19 o
   6  -3   9       10.08       10.50      3.18 o
   7  -3   9       28.92       28.80      5.11 o
   8  -3   9        2.65        3.36      5.63 o
 -10  -2   9        0.09        6.67      4.05 o
  -9  -2   9        5.74        8.29      3.69 o
  -8  -2   9       43.97       40.91      3.62 o
  -7  -2   9      164.95      172.04      5.21 o
  -6  -2   9       13.25       11.02      1.98 o
  -5  -2   9        0.38       -1.14      1.14 o
  -4  -2   9       30.13       29.40      1.69 o
  -3  -2   9      107.41      104.11      2.39 o
  -2  -2   9       20.02       18.15      1.21 o
  -1  -2   9      245.27      253.84      3.91 o
   0  -2   9        6.08        8.85      1.25 o
   1  -2   9        0.00        1.25      1.00 o
   2  -2   9        0.33        1.06      1.01 o
   3  -2   9      251.58      249.73      5.22 o
   4  -2   9      151.51      161.29      4.17 o
   5  -2   9      246.32      247.40      5.93 o
   6  -2   9       13.56       16.19      3.18 o
   7  -2   9        1.09       -0.32      3.75 o
   8  -2   9        0.00        3.92      5.19 o
 -10  -1   9        0.00       -0.02      3.80 o
  -9  -1   9        6.51        6.30      3.50 o
  -8  -1   9       13.26        0.94      3.15 o
  -7  -1   9        6.14        1.52      1.93 o
  -6  -1   9        5.34        9.82      1.85 o
  -5  -1   9       24.81       22.87      1.52 o
  -4  -1   9       16.22       13.15      1.15 o
  -3  -1   9       62.46       59.74      2.40 o
  -2  -1   9      119.88      115.32      3.12 o
  -1  -1   9       11.16        8.85      1.06 o
   0  -1   9        1.61        1.05      0.79 o
   1  -1   9      179.30      171.51      3.07 o
   2  -1   9        0.50       -0.60      1.06 o
   3  -1   9      203.81      195.30      3.60 o
   4  -1   9       20.56       24.47      1.66 o
   5  -1   9      173.13      176.21      5.96 o
   6  -1   9       29.24       29.93      3.34 o
   7  -1   9        2.32        2.43      5.59 o
   8  -1   9        0.08       -2.98      4.10 o
   9  -1   9        6.33       14.12      6.26 o
 -10   0   9        6.58        5.42      3.92 o
  -9   0   9        1.19       -1.56      3.36 o
  -8   0   9        1.15        1.12      2.49 o
  -7   0   9       27.29       25.86      2.36 o
  -6   0   9      623.81      611.21      9.80 o
  -5   0   9      306.40      299.73      5.51 o
  -4   0   9        0.45        0.17      0.77 o
  -3   0   9       45.25       49.11      1.96 o
  -2   0   9        6.09        6.73      0.93 o
  -1   0   9        0.06       -0.83      0.83 o
   0   0   9       90.67       89.37      2.19 o
   1   0   9       61.82       67.27      1.74 o
   2   0   9       75.79       87.78      1.99 o
   3   0   9      292.33      300.65      4.54 o
   4   0   9        0.03        0.61      1.23 o
   5   0   9        6.96        7.52      1.67 o
   6   0   9      168.14      165.36      5.55 o
   7   0   9       19.06       17.55      4.20 o
   8   0   9        8.87        6.08      4.39 o
   9   0   9        4.68        5.00      5.65 o
 -10   1   9        0.81       -0.36      3.62 o
  -9   1   9        0.01        0.72      3.35 o
  -8   1   9       14.12       16.42      3.40 o
  -7   1   9        1.29        0.81      1.83 o
  -6   1   9      146.22      128.87      3.70 o
  -5   1   9        8.56        6.31      1.59 o
  -4   1   9       98.37       89.95      2.02 o
  -3   1   9        1.11        0.15      0.95 o
  -2   1   9     1061.97     1072.10     15.37 o
  -1   1   9      158.47      166.90      3.45 o
   0   1   9      133.91      130.01      2.40 o
   1   1   9      298.14      289.49      3.72 o
   2   1   9      349.26      363.59      5.14 o
   3   1   9       21.20       24.39      1.33 o
   4   1   9      210.12      191.30      3.92 o
   5   1   9       26.67       23.21      1.87 o
   6   1   9        3.24        1.06      2.25 o
   7   1   9      125.09      120.69      5.73 o
   8   1   9        1.74        4.02      6.24 o
   9   1   9        1.64       -3.40      6.08 o
 -10   2   9        0.56       -3.51      3.76 o
  -9   2   9        0.60        1.24      3.21 o
  -8   2   9        0.92       -0.40      2.84 o
  -7   2   9        3.06        3.35      1.99 o
  -6   2   9      231.67      212.52      4.68 o
  -5   2   9      187.11      185.00      3.37 o
  -4   2   9      548.91      564.28      7.17 o
  -3   2   9      120.73      115.86      2.55 o
  -2   2   9      119.88       96.26      2.94 o
  -1   2   9        3.81        7.51      3.59 o
   0   2   9       57.44       50.60      1.66 o
   1   2   9      224.92      270.59      4.35 o
   2   2   9       15.04       13.36      1.03 o
   3   2   9        2.32        2.84      0.89 o
   4   2   9       28.69       33.25      1.97 o
   5   2   9        3.58        2.23      1.48 o
   6   2   9        7.76        5.93      2.34 o
   7   2   9        4.23        3.96      2.81 o
   8   2   9       63.61       58.26      6.81 o
   9   2   9        0.27       -1.37      4.91 o
  10   2   9        2.24        1.72      6.01 o
 -10   3   9        0.85        1.54      4.00 o
  -9   3   9        3.34        0.63      3.28 o
  -8   3   9        0.02       -1.99      4.54 o
  -7   3   9       66.90       82.26      4.09 o
  -6   3   9      142.96      154.48      4.11 o
  -5   3   9        9.58       14.21      1.52 o
  -4   3   9       42.33       46.17      1.66 o
  -3   3   9      158.53      147.97      3.04 o
  -2   3   9      262.96      258.90      4.99 o
  -1   3   9     1530.07     1616.09     54.17 o
   0   3   9       49.70       46.13      1.88 o
   1   3   9      336.06      362.85      5.41 o
   2   3   9      189.89      190.88      3.11 o
   3   3   9       24.82       23.12      1.21 o
   4   3   9       12.93       11.62      1.41 o
   5   3   9        3.31        3.08      1.40 o
   6   3   9      310.27      308.31      6.84 o
   7   3   9      165.29      149.91      5.45 o
   8   3   9       84.99       80.47      6.27 o
   9   3   9        3.88        8.02      5.39 o
  10   3   9        0.06        3.07      5.58 o
 -10   4   9        9.65       20.97      9.53 o
  -9   4   9        0.43       -3.27      3.27 o
  -8   4   9       57.04       57.99      4.69 o
  -7   4   9       93.45       96.75      5.33 o
  -6   4   9      894.64      918.05     13.86 o
  -5   4   9      236.36      273.10      4.66 o
  -4   4   9       53.58       51.60      1.73 o
  -3   4   9      876.65      880.28     12.10 o
  -2   4   9        0.29        2.97      0.80 o
  -1   4   9       28.35       26.35      1.97 o
   0   4   9      105.53      103.34      4.78 o
   1   4   9     1578.26     1656.31     21.31 o
   2   4   9      103.09      100.19      2.45 o
   3   4   9       24.53       25.18      1.47 o
   4   4   9       39.65       42.45      2.35 o
   5   4   9       73.69       71.47      3.40 o
   6   4   9       41.72       34.76      2.64 o
   7   4   9       24.97       16.56      2.87 o
   8   4   9        2.22        5.10      3.25 o
   9   4   9        0.77        0.31      4.67 o
  10   4   9        0.07        4.01      7.79 o
 -10   5   9       11.56       11.92      5.59 o
  -9   5   9        0.06       -3.15      3.15 o
  -8   5   9        0.89       -2.88      2.97 o
  -7   5   9      257.30      237.15      8.83 o
  -6   5   9       33.65       36.02      3.47 o
  -5   5   9      247.57      231.58      4.99 o
  -4   5   9       18.89       16.93      1.39 o
  -3   5   9      516.54      523.39      7.01 o
  -2   5   9      243.32      247.60      4.32 o
  -1   5   9        0.18       -0.14      0.79 o
   0   5   9        0.04        0.40      0.68 o
   1   5   9       15.48       17.10      1.09 o
   2   5   9      257.95      239.57      4.18 o
   3   5   9       16.77       20.00      1.24 o
   4   5   9      148.28      151.80      4.50 o
   5   5   9       87.67       85.45      2.76 o
   6   5   9      403.64      402.99      7.85 o
   7   5   9       43.30       40.77      3.10 o
   8   5   9       26.10       31.29      6.23 o
   9   5   9        2.51        4.45      4.17 o
  10   5   9        0.50        3.45      5.57 o
  -9   6   9        3.39        8.67      3.87 o
  -8   6   9       94.37      100.74      5.90 o
  -7   6   9       15.52       14.30      3.44 o
  -6   6   9      190.31      191.61      6.87 o
  -5   6   9       12.88        6.97      1.39 o
  -4   6   9      362.18      360.86      7.01 o
  -3   6   9       20.35       21.80      1.35 o
  -2   6   9       32.24       23.63      1.09 o
  -1   6   9       32.05       34.47      1.55 o
   0   6   9       29.91       31.70      1.59 o
   1   6   9       79.07       79.72      1.89 o
   2   6   9        0.11       -0.16      0.98 o
   3   6   9      235.38      231.64      4.12 o
   4   6   9      177.16      174.51      4.76 o
   5   6   9       65.94       68.55      3.67 o
   6   6   9        4.67       -1.80      1.80 o
   7   6   9       40.61       35.97      4.33 o
   8   6   9        3.80        0.75      2.39 o
   9   6   9        3.29        0.97      3.83 o
  10   6   9        0.12       -5.65      5.65 o
  -9   7   9        0.07        2.42      3.75 o
  -8   7   9       10.62        6.16      3.49 o
  -7   7   9       13.81       19.69      3.59 o
  -6   7   9      314.61      337.75      7.67 o
  -5   7   9        2.24       -1.32      1.32 o
  -4   7   9       26.38       30.29      1.49 o
  -3   7   9      104.96       96.48      2.96 o
  -2   7   9     1584.68     1557.39     18.90 o
  -1   7   9      237.29      238.47      3.93 o
   0   7   9        3.98        2.96      0.78 o
   1   7   9        9.68       12.28      1.11 o
   2   7   9        8.62        6.77      0.98 o
   3   7   9      324.62      298.66      5.54 o
   4   7   9       51.95       45.45      2.10 o
   5   7   9      283.69      278.13      7.03 o
   6   7   9      204.85      193.14      5.24 o
   7   7   9        9.34        4.53      2.89 o
   8   7   9        7.56        2.88      2.78 o
   9   7   9        2.61       -0.52      3.17 o
  10   7   9        0.78        1.86      5.26 o
  -9   8   9        1.63       -1.99      3.78 o
  -8   8   9        0.09       -3.29      3.29 o
  -7   8   9       90.65       81.13     10.02 o
  -6   8   9        6.17        2.87      3.02 o
  -5   8   9        1.76       -1.79      1.79 o
  -4   8   9        6.04        3.59      1.27 o
  -3   8   9        3.67        2.63      1.01 o
  -2   8   9        9.73       11.79      1.42 o
  -1   8   9        1.65        1.92      0.97 o
   0   8   9       40.12       39.89      1.55 o
   1   8   9      131.74      135.37      2.79 o
   2   8   9      575.51      567.98      7.83 o
   3   8   9     2221.11     2300.55     32.98 o
   4   8   9        0.20        1.77      1.39 o
   5   8   9       87.81       79.98      2.98 o
   6   8   9       67.88       61.03      3.37 o
   7   8   9      343.92      353.75      8.53 o
   8   8   9       36.65       31.21      3.49 o
   9   8   9       18.54       19.74      3.92 o
  10   8   9        0.02       -1.80      6.28 o
  -9   9   9        2.06        4.72      4.61 o
  -8   9   9       11.09       11.54      4.00 o
  -7   9   9        1.09        0.26      3.22 o
  -6   9   9        0.18        0.12      2.83 o
  -5   9   9       11.31        8.53      2.29 o
  -4   9   9       30.13       25.46      1.75 o
  -3   9   9      156.54      158.09      3.30 o
  -2   9   9      605.37      625.47      8.10 o
  -1   9   9      445.80      480.14      6.40 o
   0   9   9        4.31        5.55      1.10 o
   1   9   9      117.44      125.59      2.96 o
   2   9   9       67.71       74.67      3.00 o
   3   9   9       64.45       56.53      2.40 o
   4   9   9        8.38        6.41      1.95 o
   5   9   9       79.29       90.22      4.03 o
   6   9   9        0.23        0.45      2.71 o
   7   9   9       51.52       56.92      4.01 o
   8   9   9       19.78       21.74      3.40 o
   9   9   9        0.82       -4.77      4.77 o
  10   9   9        0.03       -0.87      4.68 o
  -8  10   9        2.76        2.25      3.91 o
  -7  10   9       15.08       13.72      3.83 o
  -6  10   9       91.96       98.44      5.73 o
  -5  10   9      265.05      251.88      8.35 o
  -4  10   9       18.83       18.53      1.86 o
  -3  10   9       12.85        9.39      1.41 o
  -2  10   9       62.94       81.10      2.40 o
  -1  10   9      235.56      252.72      4.20 o
   0  10   9      371.58      400.22      6.11 o
   1  10   9      321.46      327.14      6.31 o
   2  10   9      148.09      146.14      4.01 o
   3  10   9      190.54      202.11      4.49 o
   4  10   9      444.77      435.52      8.44 o
   5  10   9      156.16      167.72      5.16 o
   6  10   9      643.62      709.14     13.14 o
   7  10   9       64.38       82.64      4.59 o
   8  10   9       31.70       32.41      3.72 o
   9  10   9        0.54        8.32      5.73 o
  10  10   9        0.02        2.12      4.35 o
  -8  11   9        0.19        1.68      4.12 o
  -7  11   9        1.00       -2.61      3.99 o
  -6  11   9       10.89       14.07      3.78 o
  -5  11   9       12.74       16.15      3.70 o
  -4  11   9       25.16       30.04      4.21 o
  -3  11   9        0.00       -0.28      1.11 o
  -2  11   9        7.90        5.24      1.17 o
  -1  11   9       67.74       52.78      2.22 o
   0  11   9       86.98       96.15      3.04 o
   1  11   9        3.32        4.21      1.28 o
   2  11   9      174.90      185.72      5.71 o
   3  11   9      353.92      354.62      6.19 o
   4  11   9        5.33        4.38      1.64 o
   5  11   9      296.24      276.83      6.72 o
   6  11   9      145.35      165.63      6.38 o
   7  11   9      220.04      213.18      7.10 o
   8  11   9       84.17       94.36      4.98 o
   9  11   9        1.06       -4.78      4.78 o
  10  11   9       11.29        2.56      5.74 o
  -7  12   9        4.69        3.76      3.97 o
  -6  12   9        6.33        9.96      3.66 o
  -5  12   9        0.83        1.14      3.23 o
  -4  12   9       77.99       70.46      4.70 o
  -3  12   9        1.08        1.04      1.58 o
  -2  12   9       27.21       24.35      1.82 o
  -1  12   9       67.91       68.49      2.88 o
   0  12   9        8.51        9.89      1.65 o
   1  12   9        2.13        2.38      1.22 o
   2  12   9       43.69       38.92      2.44 o
   3  12   9        2.31        0.80      1.49 o
   4  12   9        0.94        2.38      1.64 o
   5  12   9       11.77        7.50      2.25 o
   6  12   9      240.92      237.24      6.75 o
   7  12   9       14.85       24.33      3.32 o
   8  12   9        5.71        3.64      3.53 o
   9  12   9        2.97        1.01      5.71 o
  10  12   9       10.10       -2.02      5.72 o
  -7  13   9        2.84       10.46      6.18 o
  -6  13   9       66.10       67.60      5.72 o
  -5  13   9       17.81       11.83      3.73 o
  -4  13   9       25.11       32.64      4.08 o
  -3  13   9       37.63       42.69      3.52 o
  -2  13   9       26.35       24.08      3.62 o
  -1  13   9      168.98      196.40      4.91 o
   0  13   9        2.58        0.99      1.44 o
   1  13   9       76.53       72.91      3.14 o
   2  13   9       52.88       43.10      2.66 o
   3  13   9        2.60        2.36      1.73 o
   4  13   9       16.57       16.56      2.17 o
   5  13   9       58.68       59.35      3.50 o
   6  13   9        5.56        8.29      2.65 o
   7  13   9        1.91        0.51      2.67 o
   8  13   9       26.46       29.33      4.32 o
   9  13   9        0.04        4.45      5.25 o
  10  13   9        0.01       -5.17      7.77 o
  -7  14   9        0.17       -1.33      5.26 o
  -6  14   9        0.37        3.12      4.03 o
  -5  14   9       12.70        9.42      3.95 o
  -4  14   9       33.43       37.97      4.86 o
  -3  14   9       86.49       81.20      5.34 o
  -2  14   9      170.44      189.27      8.07 o
  -1  14   9       38.56       40.89      2.95 o
   0  14   9        2.09        1.84      1.67 o
   1  14   9        8.54        6.38      2.01 o
   2  14   9        3.49        2.41      1.89 o
   3  14   9        3.26        1.19      1.90 o
   4  14   9       10.55       11.19      2.35 o
   5  14   9        8.61       10.50      2.58 o
   6  14   9       54.32       59.20      3.92 o
   7  14   9        2.99        9.53      3.03 o
   8  14   9        6.26        3.23      6.28 o
   9  14   9        5.12        5.08      5.10 o
  -6  15   9        1.22       -1.19      4.09 o
  -5  15   9        5.46        9.17      4.04 o
  -4  15   9        2.03       -1.16      3.48 o
  -3  15   9       37.21       41.46      4.65 o
  -2  15   9        2.84        8.11      3.70 o
  -1  15   9       32.57       22.55      3.18 o
   0  15   9        8.89        8.44      2.41 o
   1  15   9        1.78        1.63      2.39 o
   2  15   9        2.19        0.39      2.21 o
   3  15   9      101.44      102.01      7.68 o
   4  15   9       17.24       15.42      2.69 o
   5  15   9        0.57       -2.12      2.12 o
   6  15   9        0.62       -0.55      2.62 o
   7  15   9        0.11       -2.83      3.30 o
   8  15   9        3.01       -1.01      5.05 o
   9  15   9        0.07       -1.16      4.85 o
  -5  16   9        1.77        7.68      5.81 o
  -4  16   9        4.17        4.92      5.13 o
  -3  16   9       51.22       58.32      5.31 o
  -2  16   9       10.39       10.80      3.70 o
  -1  16   9        7.84        9.71      3.63 o
   0  16   9       46.72       46.78      4.61 o
   1  16   9      113.96      109.20      5.09 o
   2  16   9        0.22       -2.40      2.40 o
   3  16   9        0.04       -2.50      2.52 o
   4  16   9      110.50      105.28      4.62 o
   5  16   9       55.35       54.22      3.89 o
   6  16   9       14.05       18.23      3.69 o
   7  16   9       40.61       40.39      6.27 o
   8  16   9        1.58        4.36      5.25 o
   9  16   9        2.02        4.67      5.69 o
  -5  17   9        2.20       -3.51      5.15 o
  -4  17   9       10.19        9.45      4.41 o
  -3  17   9       18.68       16.65      4.48 o
  -2  17   9        0.02       -0.21      3.47 o
  -1  17   9       51.34       38.36      4.73 o
   0  17   9        0.31        0.51      3.29 o
   1  17   9      235.50      224.88     10.59 o
   2  17   9        0.99       -3.10      3.10 o
   3  17   9        2.35        0.77      4.94 o
   4  17   9       15.95       15.75      3.40 o
   5  17   9       78.54       72.49      5.14 o
   6  17   9        4.04        4.73      4.65 o
   7  17   9        3.18        6.22      4.75 o
   8  17   9        8.71        6.61      5.25 o
  -4  18   9       13.66       17.57      6.09 o
  -3  18   9        1.16        4.33      4.04 o
  -2  18   9        5.56        6.37      4.14 o
  -1  18   9        3.49        0.68      3.79 o
   0  18   9        3.87        0.60      3.72 o
   1  18   9      130.22      123.82      6.93 o
   2  18   9        0.88       -3.04      3.04 o
   3  18   9       33.72       33.57      4.63 o
   4  18   9       26.54       19.38      4.61 o
   5  18   9        2.61        1.96      5.95 o
   6  18   9        0.35        3.16      4.82 o
   7  18   9        4.25        2.06      4.90 o
   8  18   9        0.16        1.31      5.58 o
  -3  19   9        1.88        2.14      5.31 o
  -2  19   9        0.53        2.49      4.82 o
  -1  19   9        4.63       -2.26      3.92 o
   0  19   9        1.06       -1.19      3.75 o
   1  19   9       30.75       36.50      4.90 o
   2  19   9        1.75        0.51      3.65 o
   3  19   9        1.22        4.97      7.27 o
   4  19   9       32.66       24.92      5.59 o
   5  19   9        0.59        1.67      7.45 o
   6  19   9        0.79       -1.74      4.82 o
   7  19   9        2.86        6.89      7.69 o
  -1  20   9        1.38       13.94      5.64 o
   0  20   9        0.02        6.50      6.44 o
   1  20   9        4.45        5.70      4.83 o
   2  20   9        0.91        2.81      4.92 o
   3  20   9        0.00       -0.66      4.75 o
   4  20   9        6.30        0.14      5.75 o
   5  20   9        6.14       12.61      5.46 o
   6  20   9        0.08       -4.68      4.68 o
   0  21   9        0.13        2.64      5.38 o
   1  21   9        7.57        0.28      9.47 o
   2  21   9        5.12        3.32      5.29 o
   3  21   9        2.26        2.67      8.25 o
   4  21   9        0.69        4.35      5.16 o
  -4 -12  10        2.79       11.70      4.86 o
  -3 -12  10        0.35        1.79      4.36 o
  -2 -12  10        2.31       -0.96      4.15 o
  -1 -12  10        2.25       -6.70      6.70 o
   0 -12  10        5.48       22.20      8.68 o
  -6 -11  10        0.14        2.98      4.52 o
  -5 -11  10        4.99        3.93      4.39 o
  -4 -11  10        0.18       -0.62      3.85 o
  -3 -11  10        3.31       10.36      4.59 o
  -2 -11  10        0.15        1.25      4.97 o
  -1 -11  10       14.26       19.21      7.91 o
   0 -11  10        1.54        6.86      7.27 o
   1 -11  10        0.73       -2.30      6.98 o
   2 -11  10        1.39       11.22      6.43 o
  -7 -10  10       12.03       19.65      5.19 o
  -6 -10  10        0.85       -1.80      4.02 o
  -5 -10  10        0.48        0.27      3.89 o
  -4 -10  10        0.63       -1.94      3.48 o
  -3 -10  10       19.41       31.52      7.75 o
  -2 -10  10       15.07        7.72      4.11 o
  -1 -10  10        1.82       -3.51      5.57 o
   0 -10  10        6.63        4.00      6.86 o
   1 -10  10        4.15       10.33      5.54 o
   2 -10  10        0.12        3.76      5.70 o
   3 -10  10        6.99        5.59      4.67 o
  -7  -9  10        0.41        4.40      3.79 o
  -6  -9  10        2.82        6.51      4.13 o
  -5  -9  10        7.41       -1.73      3.90 o
  -4  -9  10        1.08        0.49      3.43 o
  -3  -9  10        1.96        1.24      3.51 o
  -2  -9  10       43.73       47.93      9.10 o
  -1  -9  10       32.66       25.91      7.14 o
   0  -9  10        0.04       -0.12      6.05 o
   1  -9  10        5.17       -2.35     10.11 o
   2  -9  10        0.03       -4.30      5.59 o
   3  -9  10        3.09       -1.62      4.13 o
   4  -9  10        0.07       -4.05      4.22 o
  -8  -8  10       29.05       31.37      4.86 o
  -7  -8  10       18.26       15.79      3.98 o
  -6  -8  10       10.58       15.01      4.27 o
  -5  -8  10       47.67       49.96      5.15 o
  -4  -8  10        0.03       -1.74      3.00 o
  -3  -8  10        0.34       -2.95      2.95 o
  -2  -8  10      116.62      108.59      6.62 o
  -1  -8  10       71.70       59.70      8.36 o
   0  -8  10        0.27       -2.29      4.03 o
   1  -8  10       11.55       14.76      5.06 o
   2  -8  10        2.06        4.48      6.09 o
   3  -8  10       16.03       15.31      4.74 o
   4  -8  10       14.98       14.79      3.96 o
   5  -8  10        1.02       -0.46      3.88 o
  -8  -7  10        1.41        0.04      4.19 o
  -7  -7  10       13.53       16.12      3.78 o
  -6  -7  10        2.10        4.09      3.42 o
  -5  -7  10        4.11        3.46      3.23 o
  -4  -7  10        0.11        0.14      3.43 o
  -3  -7  10        1.30       -2.09      2.09 o
  -2  -7  10      102.42      107.78      5.37 o
  -1  -7  10        0.62        1.77      2.59 o
   0  -7  10       42.30       39.21      5.38 o
   1  -7  10       49.68       53.89      6.13 o
   2  -7  10       12.99       17.69      3.96 o
   3  -7  10       77.12       84.95      6.54 o
   4  -7  10        3.03        6.71      3.35 o
   5  -7  10        0.70       -2.19      3.33 o
   6  -7  10        6.86        6.86      9.00 o
  -9  -6  10        1.52       -1.33      3.70 o
  -8  -6  10       14.58       25.17      4.08 o
  -7  -6  10       22.17       18.55      3.76 o
  -6  -6  10        7.04        4.01      3.13 o
  -5  -6  10       71.14       63.25      3.37 o
  -4  -6  10       23.90       23.26      2.41 o
  -3  -6  10       24.15       28.14      2.53 o
  -2  -6  10       65.59       61.44      3.68 o
  -1  -6  10      114.21      104.25      5.24 o
   0  -6  10      311.05      320.25     11.79 o
   1  -6  10       57.20       64.68      4.88 o
   2  -6  10       61.76       68.36      4.91 o
   3  -6  10        7.55        0.72      3.34 o
   4  -6  10        6.64        4.34      3.11 o
   5  -6  10       36.56       45.62      4.50 o
   6  -6  10        5.10        5.03      5.25 o
  -9  -5  10        4.95        5.01      3.25 o
  -8  -5  10        0.03       -1.69      3.46 o
  -7  -5  10        2.27        0.84      2.95 o
  -6  -5  10       10.56        8.62      2.94 o
  -5  -5  10        2.50        1.82      1.85 o
  -4  -5  10       11.86       11.62      1.98 o
  -3  -5  10       58.61       56.48      2.87 o
  -2  -5  10       14.10       13.24      2.09 o
  -1  -5  10        0.23       -1.93      1.93 o
   0  -5  10      356.77      342.25      8.26 o
   1  -5  10       92.88       96.62      4.47 o
   2  -5  10      356.88      388.61      9.59 o
   3  -5  10        2.93        0.84      2.63 o
   4  -5  10        5.20        5.93      4.04 o
   5  -5  10        1.47        0.74      3.11 o
   6  -5  10        3.52       12.81      4.66 o
   7  -5  10        8.61        8.23      6.06 o
  -9  -4  10        0.41       -0.02      2.98 o
  -8  -4  10        0.44       -2.23      2.62 o
  -7  -4  10       14.30       14.29      3.10 o
  -6  -4  10       49.46       48.44      2.79 o
  -5  -4  10       13.32        8.02      1.82 o
  -4  -4  10       98.86       86.08      4.85 o
  -3  -4  10        0.72       -1.24      1.24 o
  -2  -4  10        0.19       -1.34      1.34 o
  -1  -4  10      312.13      309.89      5.90 o
   0  -4  10      229.27      215.54      4.78 o
   1  -4  10        4.15        4.87      1.58 o
   2  -4  10      128.35      145.93      4.45 o
   3  -4  10       76.89       71.69      4.29 o
   4  -4  10        6.71        8.10      2.85 o
   5  -4  10       16.81       18.94      3.48 o
   6  -4  10        5.24       -1.21      3.17 o
   7  -4  10        8.20       14.22      5.12 o
  -9  -3  10        0.21        0.60      3.49 o
  -8  -3  10        0.24        0.22      2.63 o
  -7  -3  10        2.65        2.46      2.37 o
  -6  -3  10       40.97       36.89      2.48 o
  -5  -3  10       21.70       17.00      1.87 o
  -4  -3  10        1.03       -0.63      1.09 o
  -3  -3  10       64.31       62.03      2.08 o
  -2  -3  10      324.18      325.86      5.63 o
  -1  -3  10      337.92      347.88      5.34 o
   0  -3  10        6.78        8.74      1.42 o
   1  -3  10        1.84        1.46      1.36 o
   2  -3  10       28.46       33.04      1.84 o
   3  -3  10       45.60       47.88      2.58 o
   4  -3  10       15.18       15.93      3.98 o
   5  -3  10        1.42       -1.25      2.71 o
   6  -3  10        7.53        2.72      3.08 o
   7  -3  10       15.55       14.84      4.87 o
   8  -3  10        0.63       -2.44      6.56 o
 -10  -2  10        3.40        4.16      8.68 o
  -9  -2  10        4.61        5.67      3.55 o
  -8  -2  10        8.10        8.12      2.83 o
  -7  -2  10       30.06       28.16      2.54 o
  -6  -2  10        3.45        6.59      1.74 o
  -5  -2  10        0.36       -0.43      1.29 o
  -4  -2  10      165.61      174.51      3.44 o
  -3  -2  10      419.23      429.29      8.27 o
  -2  -2  10       45.96       45.60      2.24 o
  -1  -2  10       53.91       54.00      2.19 o
   0  -2  10        3.74        3.11      1.10 o
   1  -2  10       22.43       22.41      1.46 o
   2  -2  10       36.37       34.68      1.63 o
   3  -2  10      193.36      205.08      4.21 o
   4  -2  10       82.82       80.38      3.17 o
   5  -2  10        6.52        7.38      2.77 o
   6  -2  10        0.04        4.20      2.94 o
   7  -2  10        0.60       -3.68      3.68 o
   8  -2  10       10.93       12.55      5.93 o
 -10  -1  10        2.41        6.44      3.95 o
  -9  -1  10        6.94       10.90      3.59 o
  -8  -1  10       14.43       19.20      3.04 o
  -7  -1  10       64.17       63.86      3.74 o
  -6  -1  10        9.63        9.87      1.70 o
  -5  -1  10       14.85       12.39      1.26 o
  -4  -1  10       34.10       36.07      2.12 o
  -3  -1  10       67.55       78.73      2.65 o
  -2  -1  10        2.36        2.66      1.10 o
  -1  -1  10       74.99       81.46      2.65 o
   0  -1  10      175.89      169.82      3.53 o
   1  -1  10       87.70       90.38      2.51 o
   2  -1  10        5.91        4.71      1.25 o
   3  -1  10      413.11      409.69      7.92 o
   4  -1  10       10.01       10.29      1.57 o
   5  -1  10       98.77      100.70      4.73 o
   6  -1  10        3.22        4.18      2.80 o
   7  -1  10        4.18        5.32      4.04 o
   8  -1  10        0.39        3.34      4.31 o
 -10   0  10        3.99        5.31      4.01 o
  -9   0  10       12.92       17.92      3.93 o
  -8   0  10        5.76        7.28      3.25 o
  -7   0  10       36.63       29.36      2.38 o
  -6   0  10      204.14      200.36      4.59 o
  -5   0  10       19.00       23.80      1.59 o
  -4   0  10        9.68       15.73      1.76 o
  -3   0  10        2.96        0.43      1.04 o
  -2   0  10      134.02      125.67      2.81 o
  -1   0  10        0.05       -0.81      0.81 o
   0   0  10       11.50       16.00      1.21 o
   1   0  10        4.88        1.40      0.94 o
   2   0  10      113.33      102.87      2.55 o
   3   0  10       94.02      103.97      2.56 o
   4   0  10        0.86        0.55      1.26 o
   5   0  10       55.66       55.72      3.32 o
   6   0  10       39.70       33.29      4.37 o
   7   0  10       16.26       15.11      4.26 o
   8   0  10        0.49       -0.17      4.12 o
   9   0  10        1.02        6.65      5.93 o
 -10   1  10        0.99        1.01      3.75 o
  -9   1  10        9.38       13.61      3.74 o
  -8   1  10        1.04        1.74      2.63 o
  -7   1  10      144.68      136.67      4.17 o
  -6   1  10       94.52       89.94      3.12 o
  -5   1  10      636.54      602.81      7.94 o
  -4   1  10        0.01       -1.03      1.15 o
  -3   1  10       94.57       87.44      2.45 o
  -2   1  10       96.67      109.67      2.85 o
  -1   1  10       40.01       40.14      1.66 o
   0   1  10      534.07      537.92      7.88 o
   1   1  10       47.36       48.15      2.20 o
   2   1  10      174.51      172.25      3.16 o
   3   1  10        0.66        1.85      0.98 o
   4   1  10       77.75       73.84      2.33 o
   5   1  10      137.77      129.16      3.78 o
   6   1  10        0.38        6.17      3.25 o
   7   1  10       38.59       42.68      4.80 o
   8   1  10        3.63        9.94      4.39 o
   9   1  10        4.39        1.39      5.73 o
 -10   2  10        0.11       -2.85      3.47 o
  -9   2  10       23.54       28.28      4.30 o
  -8   2  10        6.67        2.03      2.50 o
  -7   2  10        3.85        4.29      1.95 o
  -6   2  10       72.87       74.03      5.82 o
  -5   2  10      158.92      161.18      3.26 o
  -4   2  10        3.81        3.88      1.44 o
  -3   2  10      111.94      115.80      2.77 o
  -2   2  10       21.42       23.35      1.49 o
  -1   2  10        1.22        0.81      3.43 o
   0   2  10     1982.99     1924.22     30.48 o
   1   2  10      205.56      209.98      3.75 o
   2   2  10       93.82      101.71      2.55 o
   3   2  10        0.00        0.18      0.87 o
   4   2  10       60.19       60.22      2.08 o
   5   2  10        2.95        0.72      1.42 o
   6   2  10        3.62        1.62      2.62 o
   7   2  10       56.54       53.63      5.05 o
   8   2  10        8.38        5.84      4.16 o
   9   2  10       11.26       10.76      5.92 o
 -10   3  10        0.24       -3.65      4.90 o
  -9   3  10        0.00       -2.39      3.30 o
  -8   3  10       22.30       19.89      3.51 o
  -7   3  10       15.63       18.86      2.34 o
  -6   3  10        0.00       -0.94      1.75 o
  -5   3  10        2.20       10.82      1.51 o
  -4   3  10       21.62       19.68      1.63 o
  -3   3  10      178.64      200.98      3.64 o
  -2   3  10       23.01       17.38      1.35 o
  -1   3  10       40.27       37.34      5.25 o
   0   3  10     1065.94     1092.44     29.67 o
   1   3  10      397.47      385.62      5.82 o
   2   3  10      197.41      207.08      3.33 o
   3   3  10       20.66       20.32      1.19 o
   4   3  10      290.70      273.79      4.39 o
   5   3  10       21.11       18.51      2.26 o
   6   3  10       43.48       45.58      3.13 o
   7   3  10        0.48        2.21      3.37 o
   8   3  10        4.41        3.22      3.74 o
   9   3  10        0.13        8.97      5.40 o
  -9   4  10        3.88        3.67      3.58 o
  -8   4  10       10.43        2.10      3.02 o
  -7   4  10       77.64       80.20      4.68 o
  -6   4  10       99.89      113.38      3.94 o
  -5   4  10     2472.64     2458.75     27.85 o
  -4   4  10       87.13       75.17      2.64 o
  -3   4  10       25.81       20.90      1.38 o
  -2   4  10       52.36       43.24      1.86 o
  -1   4  10      185.04      187.82     10.66 o
   0   4  10      129.68      132.44      8.94 o
   1   4  10       25.37       26.45      1.73 o
   2   4  10      211.29      222.59      3.77 o
   3   4  10       46.48       40.50      1.54 o
   4   4  10      102.54      115.28      2.85 o
   5   4  10        2.61        1.09      1.30 o
   6   4  10        0.01       -1.20      1.91 o
   7   4  10       14.73       13.68      3.25 o
   8   4  10        5.95        9.91      4.01 o
   9   4  10        2.23       -1.32      4.05 o
  10   4  10       12.61       16.26      7.00 o
  -9   5  10       18.64        8.76      3.87 o
  -8   5  10       26.01       30.16      3.97 o
  -7   5  10        6.45        6.91      2.93 o
  -6   5  10        2.35       -0.72      1.93 o
  -5   5  10      816.10      809.69     11.12 o
  -4   5  10      417.90      416.62      6.08 o
  -3   5  10      142.35      152.27      3.31 o
  -2   5  10      347.21      350.01      5.27 o
  -1   5  10      156.98      165.38      4.15 o
   0   5  10       14.39       11.32      1.58 o
   1   5  10      499.42      509.32      7.82 o
   2   5  10       92.53      116.51      2.68 o
   3   5  10      250.30      248.23      4.21 o
   4   5  10        1.68       -0.27      1.11 o
   5   5  10       29.80       22.82      1.93 o
   6   5  10       14.66        9.20      2.18 o
   7   5  10       44.79       33.73      3.24 o
   8   5  10        0.67        6.52      3.76 o
   9   5  10       10.15        5.43      4.44 o
  10   5  10        4.33        4.37      5.76 o
  -9   6  10        1.26        1.11      3.61 o
  -8   6  10        0.30        4.72      3.28 o
  -7   6  10       13.22       12.68      3.23 o
  -6   6  10       76.01       72.97      3.47 o
  -5   6  10       48.37       49.77      2.58 o
  -4   6  10        5.85        4.33      1.22 o
  -3   6  10       42.36       37.20      1.57 o
  -2   6  10      252.65      249.77      4.54 o
  -1   6  10        6.30        2.28      0.86 o
   0   6  10      109.58      127.83      3.24 o
   1   6  10        1.21        0.85      0.95 o
   2   6  10       23.73       17.70      1.41 o
   3   6  10      302.41      313.35      5.01 o
   4   6  10        0.01       -0.47      1.07 o
   5   6  10        0.03       -1.42      1.42 o
   6   6  10      115.30      105.65      3.89 o
   7   6  10        0.00       -1.79      2.69 o
   8   6  10        7.17        6.05      3.54 o
   9   6  10        0.15       -3.69      3.69 o
  10   6  10        2.87        3.61      5.73 o
  -9   7  10        0.41       -1.19      3.65 o
  -8   7  10        2.57       -0.76      3.14 o
  -7   7  10      102.24       92.61      5.30 o
  -6   7  10      103.12      111.17      4.26 o
  -5   7  10      113.65      106.59      3.54 o
  -4   7  10       13.67        7.81      1.42 o
  -3   7  10       94.49       83.94      2.29 o
  -2   7  10       68.55       68.69      2.24 o
  -1   7  10        3.21        4.14      1.13 o
   0   7  10      109.77      115.51      3.44 o
   1   7  10      225.12      229.83      4.17 o
   2   7  10      270.78      257.51      4.23 o
   3   7  10        2.51        2.15      1.12 o
   4   7  10        0.10       -0.09      1.07 o
   5   7  10      134.08      112.08      3.82 o
   6   7  10      107.44       99.15      3.83 o
   7   7  10        8.05        5.88      2.66 o
   8   7  10        1.24        1.64      2.98 o
   9   7  10       47.00       52.93      4.97 o
  10   7  10        0.67       -2.93      4.84 o
  -9   8  10        6.32       10.79      4.26 o
  -8   8  10        8.83        4.99      5.11 o
  -7   8  10        0.69        1.89      3.26 o
  -6   8  10       23.47       26.72      4.95 o
  -5   8  10      482.33      482.87      9.27 o
  -4   8  10       21.33       20.02      1.72 o
  -3   8  10        7.43        6.72      1.26 o
  -2   8  10      169.36      173.10      3.29 o
  -1   8  10        6.10        1.56      0.90 o
   0   8  10     1254.84     1281.14     18.39 o
   1   8  10      228.80      213.33      4.20 o
   2   8  10      350.97      381.54      5.58 o
   3   8  10       25.96       29.71      1.89 o
   4   8  10      318.80      301.41      6.02 o
   5   8  10      579.60      592.49      9.96 o
   6   8  10        0.09       -2.19      2.19 o
   7   8  10       47.75       45.36      3.53 o
   8   8  10        9.53        7.40      3.90 o
   9   8  10       21.51       21.17      3.99 o
  10   8  10        0.23        1.72      5.43 o
  -8   9  10        0.15        5.33      3.69 o
  -7   9  10        4.96       12.07      3.50 o
  -6   9  10        3.40        0.58      3.98 o
  -5   9  10        0.07       -2.02      2.02 o
  -4   9  10        1.98        0.78      1.26 o
  -3   9  10       69.99       60.21      2.25 o
  -2   9  10      197.96      202.87      3.87 o
  -1   9  10      227.24      262.54      4.39 o
   0   9  10      159.80      141.85      3.16 o
   1   9  10        8.61        7.20      1.31 o
   2   9  10      159.55      157.95      3.25 o
   3   9  10      300.84      281.84      5.34 o
   4   9  10      551.48      562.85      9.20 o
   5   9  10      351.98      341.07      9.22 o
   6   9  10      121.54      102.57      4.88 o
   7   9  10      183.29      166.27      7.12 o
   8   9  10        2.11        0.88      3.80 o
   9   9  10        4.53        1.57      4.22 o
  10   9  10       15.75       14.44      4.89 o
  -8  10  10        1.01       -1.90      3.68 o
  -7  10  10       41.54       36.59      4.49 o
  -6  10  10       91.65       92.68      5.49 o
  -5  10  10       17.11       12.92      3.23 o
  -4  10  10       23.63       21.45      2.16 o
  -3  10  10      151.26      143.15      3.21 o
  -2  10  10      291.68      290.03      4.61 o
  -1  10  10       85.50       91.30      2.27 o
   0  10  10        5.46        8.76      1.11 o
   1  10  10       28.56       27.27      1.58 o
   2  10  10     1275.20     1346.56     18.27 o
   3  10  10       51.89       59.38      2.54 o
   4  10  10       93.79       90.71      3.81 o
   5  10  10     1608.47     1590.54     24.49 o
   6  10  10      212.05      228.20      6.48 o
   7  10  10       35.59       41.77      3.66 o
   8  10  10        2.92       -0.28      3.74 o
   9  10  10        0.28       -2.47      4.59 o
  10  10  10        0.53       -1.99      4.42 o
  -8  11  10        4.19        4.78      4.12 o
  -7  11  10        7.35        2.23      3.56 o
  -6  11  10        6.86        6.24      4.73 o
  -5  11  10       56.93       44.15      4.20 o
  -4  11  10       41.93       33.20      2.73 o
  -3  11  10       73.92       65.90      2.85 o
  -2  11  10       33.79       29.58      1.70 o
  -1  11  10       13.52       17.43      1.44 o
   0  11  10       79.83       81.72      2.49 o
   1  11  10      200.90      235.97      4.65 o
   2  11  10       40.28       50.84      2.57 o
   3  11  10        1.52        2.67      1.38 o
   4  11  10        1.21        4.65      1.94 o
   5  11  10      724.89      701.96     12.65 o
   6  11  10       20.21       24.03      2.97 o
   7  11  10       35.11       35.18      4.08 o
   8  11  10        0.20       -0.41      3.69 o
   9  11  10       26.27       26.38      6.28 o
  10  11  10        0.01       -0.46      5.63 o
  -7  12  10        0.66       -0.15      4.35 o
  -6  12  10       12.02        8.71      3.71 o
  -5  12  10       12.88       13.57      3.56 o
  -4  12  10       47.18       50.58      4.18 o
  -3  12  10        1.87       -0.51      1.89 o
  -2  12  10       57.27       51.26      2.30 o
  -1  12  10        7.04        8.57      1.42 o
   0  12  10       26.51       26.60      1.69 o
   1  12  10       22.14       24.43      2.09 o
   2  12  10      301.45      301.81      6.55 o
   3  12  10      158.73      170.57      4.74 o
   4  12  10      111.87      113.31      4.93 o
   5  12  10      106.57       99.44      4.18 o
   6  12  10        8.62       11.21      2.69 o
   7  12  10      207.08      224.73      7.99 o
   8  12  10        5.53        3.86      4.02 o
   9  12  10        0.06       -5.22      9.61 o
  10  12  10        0.80        2.64     13.28 o
  -7  13  10        0.35        1.03      3.90 o
  -6  13  10       12.75       14.31      3.99 o
  -5  13  10       46.47       45.04      4.64 o
  -4  13  10        8.72        9.72      3.31 o
  -3  13  10        6.54        2.25      2.74 o
  -2  13  10      203.42      205.73      5.20 o
  -1  13  10       58.63       57.07      3.44 o
   0  13  10       16.89       17.02      1.82 o
   1  13  10       93.92      101.36      3.35 o
   2  13  10        2.64        1.86      1.38 o
   3  13  10      225.60      206.87      5.06 o
   4  13  10       20.63       14.29      2.36 o
   5  13  10       78.50       79.18      4.17 o
   6  13  10       22.84       28.12      3.16 o
   7  13  10        7.76       10.34      4.10 o
   8  13  10        3.84       17.68      4.46 o
   9  13  10        1.00       -4.54      4.54 o
  -6  14  10        0.29        0.98      4.24 o
  -5  14  10       14.33       14.63      4.05 o
  -4  14  10      132.11      138.82      6.90 o
  -3  14  10       67.86       65.32      4.83 o
  -2  14  10       26.17       17.32      3.32 o
  -1  14  10        8.92        6.43      2.43 o
   0  14  10      158.92      147.32      4.36 o
   1  14  10        6.07        2.49      1.63 o
   2  14  10        3.95       -0.47      1.75 o
   3  14  10        7.71        8.60      2.31 o
   4  14  10       34.52       32.24      3.06 o
   5  14  10       31.40       30.03      3.16 o
   6  14  10       15.80       14.07      3.33 o
   7  14  10       67.52       55.88      5.49 o
   8  14  10       23.32       22.51      5.62 o
   9  14  10        0.39        2.96      8.40 o
  -6  15  10        0.06        2.09      4.17 o
  -5  15  10       10.68        9.39      4.18 o
  -4  15  10       81.22       85.84      6.21 o
  -3  15  10      158.02      148.75      7.13 o
  -2  15  10       16.56       17.30      3.66 o
  -1  15  10        1.00        0.70      3.00 o
   0  15  10      119.82      122.00      8.88 o
   1  15  10       11.24        8.80      2.50 o
   2  15  10       30.54       28.84      3.03 o
   3  15  10       63.22       54.21      5.32 o
   4  15  10      187.47      187.98      5.82 o
   5  15  10       43.04       43.60      4.26 o
   6  15  10       24.18       23.66      4.64 o
   7  15  10        0.38        4.47      4.03 o
   8  15  10        0.71       -4.23      4.68 o
   9  15  10       14.67       19.87      6.25 o
  -5  16  10        1.19       -0.91      3.99 o
  -4  16  10        9.70        5.23      4.00 o
  -3  16  10       51.28       55.21      9.41 o
  -2  16  10       14.20       13.38      3.78 o
  -1  16  10       23.35       20.89      3.87 o
   0  16  10       65.08       60.34      4.76 o
   1  16  10        0.80        0.10      2.90 o
   2  16  10       39.84       41.92      4.22 o
   3  16  10        0.01        1.06      2.92 o
   4  16  10        1.21        0.61      2.70 o
   5  16  10        0.07       -1.06      3.27 o
   6  16  10       40.66       49.89      5.21 o
   7  16  10       31.94       35.96      8.82 o
   8  16  10        0.12       -4.64      4.64 o
   9  16  10       18.87       31.11      7.14 o
  -5  17  10       33.31       24.16      5.38 o
  -4  17  10        1.78        2.12      4.13 o
  -3  17  10        7.17       14.86      4.22 o
  -2  17  10       36.50       37.10      4.70 o
  -1  17  10        0.01       -0.31      3.36 o
   0  17  10       17.73        7.17      3.54 o
   1  17  10        2.19        5.29      3.42 o
   2  17  10       14.08       13.93      4.28 o
   3  17  10        1.88        4.29      3.55 o
   4  17  10       36.43       42.59      4.69 o
   5  17  10        3.27        2.88      3.56 o
   6  17  10       12.16        8.17      4.06 o
   7  17  10        9.71        1.22      4.68 o
   8  17  10        1.15        1.55      7.65 o
  -4  18  10        0.59       -1.45      4.34 o
  -3  18  10        5.75        8.30      4.17 o
  -2  18  10        7.87        8.20      5.04 o
  -1  18  10       11.27        4.62      3.84 o
   0  18  10        2.02        4.43      4.45 o
   1  18  10       56.81       55.04     10.87 o
   2  18  10       71.63       66.71      6.54 o
   3  18  10        0.01       -2.80      3.28 o
   4  18  10        3.92        4.75      3.49 o
   5  18  10        5.95       -0.33      4.75 o
   6  18  10        1.46        2.53      4.61 o
   7  18  10       13.04       10.72      7.49 o
   8  18  10        4.26        2.74      5.41 o
  -3  19  10       27.88       26.76      6.22 o
  -2  19  10        6.45        6.06      4.23 o
  -1  19  10        5.71        3.71      3.99 o
   0  19  10       25.41       31.99      4.80 o
   1  19  10        8.59       11.01      4.24 o
   2  19  10       34.27       32.57      4.81 o
   3  19  10       25.86       25.45      4.63 o
   4  19  10        0.18        2.39      4.38 o
   5  19  10        1.60       12.04      5.23 o
   6  19  10        0.06       -4.64      4.64 o
   7  19  10        4.55        6.86      5.74 o
  -2  20  10        0.07        5.53      7.71 o
  -1  20  10        4.05        5.94      5.20 o
   0  20  10        0.42        3.37      4.95 o
   1  20  10        5.10        5.81      5.11 o
   2  20  10        1.52       -0.16      4.59 o
   3  20  10        3.52        7.48      5.14 o
   4  20  10        0.90        0.62      4.49 o
   5  20  10        0.00       -4.52      4.52 o
   6  20  10        0.07       -0.05      5.23 o
   0  21  10        0.22        8.57      9.89 o
   1  21  10       22.82       20.86      6.16 o
   2  21  10        3.80        2.47      5.19 o
   3  21  10        5.63        5.06      5.32 o
   4  21  10       16.93       18.73      5.98 o
  -4 -11  11        0.04        0.43      4.06 o
  -3 -11  11       14.17       16.64      4.89 o
  -2 -11  11        2.92        7.77      4.72 o
  -1 -11  11        4.96        2.46      7.02 o
   0 -11  11        0.55        3.55      7.06 o
  -6 -10  11        1.47        2.54      5.13 o
  -5 -10  11        0.65        2.18      8.28 o
  -4 -10  11       15.95       13.01      4.41 o
  -3 -10  11        1.16       -2.10      8.56 o
  -2 -10  11        1.75       -2.77      3.83 o
  -1 -10  11        4.99       -5.97      5.97 o
   0 -10  11        0.39       10.98      7.35 o
   1 -10  11        0.61       -0.97      7.55 o
   2 -10  11        3.45        5.90      5.89 o
  -7  -9  11        0.28        1.82      7.87 o
  -6  -9  11       22.93       40.21      5.34 o
  -5  -9  11        1.34        3.11      3.74 o
  -4  -9  11        2.29        5.98      3.56 o
  -3  -9  11        1.62        0.64      3.58 o
  -2  -9  11       14.11       11.47      4.04 o
  -1  -9  11        1.66       -3.79      5.61 o
   0  -9  11        0.53       -0.69      6.22 o
   1  -9  11        0.43        8.39      5.87 o
   2  -9  11        0.50        3.09      7.63 o
   3  -9  11        0.76        2.47      4.26 o
  -7  -8  11       10.20        1.01      3.55 o
  -6  -8  11        3.43        3.18      3.64 o
  -5  -8  11        6.24        4.54      3.42 o
  -4  -8  11        0.45       -2.06      3.14 o
  -3  -8  11       36.20       25.73      4.27 o
  -2  -8  11      103.28       96.31      6.30 o
  -1  -8  11       10.71       20.34      6.74 o
   0  -8  11       22.41       17.84      6.82 o
   1  -8  11        0.65        0.48      8.32 o
   2  -8  11        3.66        3.50      5.93 o
   3  -8  11        0.43       -1.11      3.89 o
   4  -8  11        1.43        1.41      3.90 o
  -8  -7  11        8.00       10.32      6.11 o
  -7  -7  11       31.69       34.30      5.57 o
  -6  -7  11       12.41        6.00      3.48 o
  -5  -7  11        1.52        3.06      3.09 o
  -4  -7  11        0.05       -2.92      3.77 o
  -3  -7  11        8.15        7.56      3.69 o
  -2  -7  11       11.08        7.73      4.78 o
  -1  -7  11      125.06      112.18     10.13 o
   0  -7  11       14.18       14.57      4.82 o
   1  -7  11        6.51       -1.46     12.35 o
   2  -7  11       38.15       33.42      4.42 o
   3  -7  11        0.12       -1.72      3.34 o
   4  -7  11        0.98        2.49      3.47 o
   5  -7  11        4.21       -0.07      3.83 o
  -8  -6  11        0.05       -0.99      3.28 o
  -7  -6  11        2.23       -0.80      2.91 o
  -6  -6  11        0.60       -0.69      3.04 o
  -5  -6  11       19.67       21.98      4.35 o
  -4  -6  11        6.38        4.33      1.97 o
  -3  -6  11       45.39       37.79      2.71 o
  -2  -6  11        7.10        0.20      3.33 o
  -1  -6  11       16.22       14.49      2.39 o
   0  -6  11        5.10        2.96      3.12 o
   1  -6  11        9.52       16.40      7.10 o
   2  -6  11       63.22       60.55      5.19 o
   3  -6  11        7.61       12.35      3.30 o
   4  -6  11       12.03       11.02      4.11 o
   5  -6  11        8.22        2.08      3.64 o
   6  -6  11        1.33        5.53      8.44 o
  -8  -5  11        0.07       -2.90      2.90 o
  -7  -5  11        5.16        5.13      2.99 o
  -6  -5  11        1.07       -2.68      3.15 o
  -5  -5  11       19.28       20.26      2.21 o
  -4  -5  11        4.04        1.64      1.93 o
  -3  -5  11       99.38      101.62      4.43 o
  -2  -5  11       47.04       39.21      3.50 o
  -1  -5  11       31.78       27.57      2.52 o
   0  -5  11       38.40       40.85      3.31 o
   1  -5  11        1.29       -2.49      2.49 o
   2  -5  11       90.19       91.83      5.44 o
   3  -5  11       46.71       46.94      4.09 o
   4  -5  11        3.12       -4.06      4.18 o
   5  -5  11        1.29        1.25      3.16 o
   6  -5  11        2.82        4.99      4.63 o
  -9  -4  11        4.30        5.92      3.24 o
  -8  -4  11        5.07        1.50      3.39 o
  -7  -4  11        0.65       -0.48      2.64 o
  -6  -4  11       81.57       85.80      3.44 o
  -5  -4  11        0.11       -1.33      1.63 o
  -4  -4  11        0.28       -1.32      1.32 o
  -3  -4  11        1.82       -0.06      1.35 o
  -2  -4  11      131.85      119.29      3.74 o
  -1  -4  11       89.86       93.54      3.29 o
   0  -4  11        8.38        2.79      2.36 o
   1  -4  11       25.61       33.29      3.24 o
   2  -4  11       94.47       99.22      3.96 o
   3  -4  11        0.01        1.94      3.36 o
   4  -4  11        7.03        5.92      3.04 o
   5  -4  11       10.08       10.79      3.41 o
   6  -4  11       17.30       17.23      4.03 o
   7  -4  11        8.36        2.64      4.92 o
  -9  -3  11        9.52       19.40      3.50 o
  -8  -3  11        0.69       -1.08      2.53 o
  -7  -3  11        1.56       -2.18      2.18 o
  -6  -3  11        0.33       -1.58      1.58 o
  -5  -3  11        1.55        0.78      1.33 o
  -4  -3  11        4.36        2.15      2.71 o
  -3  -3  11        3.56       -1.95      1.95 o
  -2  -3  11       67.96       62.54      3.13 o
  -1  -3  11      792.94      808.86     10.69 o
   0  -3  11        5.79        5.73      1.63 o
   1  -3  11     1114.28     1179.85     16.95 o
   2  -3  11      199.57      203.90      5.14 o
   3  -3  11       21.66       23.23      3.23 o
   4  -3  11        0.70        1.67      2.63 o
   5  -3  11       47.44       48.56      4.21 o
   6  -3  11       27.96       28.20      4.54 o
   7  -3  11        0.64        9.72      4.89 o
  -9  -2  11       14.25        5.18      4.23 o
  -8  -2  11        3.21        3.66      2.75 o
  -7  -2  11       12.64       12.32      2.07 o
  -6  -2  11        2.68        1.66      1.63 o
  -5  -2  11        7.90        8.08      2.16 o
  -4  -2  11        2.87       -0.56      3.27 o
  -3  -2  11       57.63       48.72      2.46 o
  -2  -2  11      103.31      108.34      4.32 o
  -1  -2  11       24.91       32.33      2.01 o
   0  -2  11        8.24        6.41      1.10 o
   1  -2  11       67.44       63.39      2.47 o
   2  -2  11      279.32      282.63      5.41 o
   3  -2  11        0.32        2.67      1.92 o
   4  -2  11        9.02        9.57      2.68 o
   5  -2  11        0.21       -0.69      2.74 o
   6  -2  11       21.39       23.87      4.19 o
   7  -2  11        0.06       -3.92      3.92 o
   8  -2  11        0.85        3.20      9.99 o
  -9  -1  11       11.44        9.31      3.62 o
  -8  -1  11       30.69       34.68      3.38 o
  -7  -1  11        2.78        1.12      1.83 o
  -6  -1  11        0.50       -1.26      1.26 o
  -5  -1  11        0.43       -0.57      2.02 o
  -4  -1  11        0.18       -0.94      1.36 o
  -3  -1  11      106.97       96.11      3.02 o
  -2  -1  11      168.56      169.79      4.22 o
  -1  -1  11       14.69       17.18      2.06 o
   0  -1  11        7.65        7.39      1.40 o
   1  -1  11       40.12       44.41      1.92 o
   2  -1  11      101.73      108.67      3.02 o
   3  -1  11      234.69      253.03      6.45 o
   4  -1  11       27.47       29.58      2.45 o
   5  -1  11       12.88        6.99      2.77 o
   6  -1  11       25.80       18.03      4.37 o
   7  -1  11        0.17       -3.01      3.84 o
   8  -1  11        0.35       -3.28      6.62 o
  -9   0  11        0.32        2.73      3.41 o
  -8   0  11        1.54        7.44      2.74 o
  -7   0  11       60.84       60.49      2.77 o
  -6   0  11        0.03        0.04      1.82 o
  -5   0  11      252.33      251.42      6.56 o
  -4   0  11        0.11       -0.23      1.66 o
  -3   0  11      235.07      236.96      4.71 o
  -2   0  11        3.83        4.88      1.08 o
  -1   0  11        0.56        0.31      0.92 o
   0   0  11       10.96       12.43      1.27 o
   1   0  11      268.83      266.40      4.96 o
   2   0  11      143.99      151.91      3.24 o
   3   0  11      204.75      220.33      3.82 o
   4   0  11       63.29       63.75      2.78 o
   5   0  11       37.45       39.84      4.08 o
   6   0  11       50.45       47.76      4.92 o
   7   0  11        5.42        6.31      4.12 o
   8   0  11        2.35        2.04      4.46 o
  -9   1  11        6.71        7.51      3.50 o
  -8   1  11       49.65       40.41      3.57 o
  -7   1  11        9.80        5.31      1.87 o
  -6   1  11        0.04        1.11      1.35 o
  -5   1  11       11.46       10.46      1.94 o
  -4   1  11        2.61        6.81      1.34 o
  -3   1  11        6.02        3.88      1.63 o
  -2   1  11       47.20       55.64      1.73 o
  -1   1  11      111.81      108.78      2.43 o
   0   1  11        3.54        5.95      0.97 o
   1   1  11       13.58       16.75      1.51 o
   2   1  11      543.61      524.19      7.04 o
   3   1  11       82.18       81.52      2.48 o
   4   1  11        4.16        4.87      1.39 o
   5   1  11       84.86       81.92      4.75 o
   6   1  11        8.20        4.68      3.39 o
   7   1  11       31.66       43.26      5.14 o
   8   1  11        0.14        2.15      4.29 o
   9   1  11        2.18        3.46      5.83 o
  -9   2  11        8.22       15.43      3.74 o
  -8   2  11       35.62       29.80      3.30 o
  -7   2  11        1.24        1.37      1.80 o
  -6   2  11       12.36       17.25      1.74 o
  -5   2  11       67.82       60.37      3.74 o
  -4   2  11        2.72        4.88      1.46 o
  -3   2  11       14.71       15.19      1.54 o
  -2   2  11        8.60        3.45      1.57 o
  -1   2  11      182.71      202.92      7.43 o
   0   2  11       23.03       24.38      2.73 o
   1   2  11      188.07      181.00      3.53 o
   2   2  11       99.54      105.62      2.26 o
   3   2  11        8.26        8.21      1.32 o
   4   2  11       75.89       76.85      2.35 o
   5   2  11       21.02       12.74      2.16 o
   6   2  11       33.59       30.44      3.95 o
   7   2  11        4.71        7.42      3.95 o
   8   2  11       17.42       17.81      4.58 o
   9   2  11        5.51        4.46      8.64 o
  -9   3  11        0.02        2.20      3.61 o
  -8   3  11       70.54       67.70      6.78 o
  -7   3  11       39.58       35.42      2.47 o
  -6   3  11        9.33        8.26      1.69 o
  -5   3  11      133.58      125.08      4.46 o
  -4   3  11      192.24      168.15      3.75 o
  -3   3  11      224.19      225.05      3.92 o
  -2   3  11       36.99       30.07      5.69 o
  -1   3  11      231.91      221.65     12.72 o
   0   3  11       19.33       20.24      2.11 o
   1   3  11      405.78      397.41      6.06 o
   2   3  11       29.40       30.26      1.46 o
   3   3  11       60.58       54.64      1.95 o
   4   3  11       12.83       13.05      1.36 o
   5   3  11      220.13      197.63      5.09 o
   6   3  11       38.51       29.62      3.89 o
   7   3  11        7.13        8.45      3.76 o
   8   3  11        2.61        5.47      4.00 o
   9   3  11       27.31       33.25      6.79 o
  -9   4  11        7.41        2.79      3.40 o
  -8   4  11        2.98        5.60      3.23 o
  -7   4  11       47.42       49.15      3.24 o
  -6   4  11      266.09      245.95      5.21 o
  -5   4  11      138.00      155.91      3.79 o
  -4   4  11       39.85       40.24      2.05 o
  -3   4  11      427.59      420.51      6.40 o
  -2   4  11      126.27      114.13      3.39 o
  -1   4  11      271.57      252.97     13.40 o
   0   4  11      133.24      131.59      4.88 o
   1   4  11      109.51      103.75      2.81 o
   2   4  11       45.57       52.56      1.75 o
   3   4  11      166.67      165.77      3.59 o
   4   4  11      113.55      120.77      2.96 o
   5   4  11       25.93       22.80      2.20 o
   6   4  11        0.00       -2.40      2.40 o
   7   4  11        1.94       -1.20      3.16 o
   8   4  11        7.96        2.08      6.17 o
   9   4  11        2.63        8.15      4.58 o
  -9   5  11        1.42       -0.94      3.41 o
  -8   5  11        0.62       -2.94      2.94 o
  -7   5  11        8.40       16.99      3.18 o
  -6   5  11      111.91      118.69      3.93 o
  -5   5  11        0.06        0.76      1.78 o
  -4   5  11        5.86        2.84      1.54 o
  -3   5  11       29.15       33.60      1.64 o
  -2   5  11       78.00       93.69      2.72 o
  -1   5  11       76.45       81.61      3.57 o
   0   5  11       66.15       57.22      2.00 o
   1   5  11      137.90      141.62      2.86 o
   2   5  11      166.38      171.27      3.37 o
   3   5  11        9.30        5.11      1.39 o
   4   5  11        0.00       -0.58      1.11 o
   5   5  11      301.24      312.73      6.42 o
   6   5  11       34.30       34.37      4.56 o
   7   5  11       13.04        6.38      2.94 o
   8   5  11       20.19       20.49      4.49 o
   9   5  11        3.53        6.27      4.51 o
  -9   6  11        0.12        1.38      3.59 o
  -8   6  11        7.08       13.55      3.95 o
  -7   6  11        4.40        2.39      2.75 o
  -6   6  11       36.36       41.45      2.81 o
  -5   6  11       25.77       21.13      2.76 o
  -4   6  11       11.81        7.73      1.33 o
  -3   6  11        0.00        1.10      1.34 o
  -2   6  11       30.40       32.38      1.46 o
  -1   6  11       15.94       11.39      1.27 o
   0   6  11       12.37       11.14      1.13 o
   1   6  11      210.77      212.42      4.05 o
   2   6  11       26.17       21.42      1.20 o
   3   6  11      267.33      266.92      5.05 o
   4   6  11        0.04       -1.22      1.22 o
   5   6  11       19.72       24.64      2.35 o
   6   6  11        7.37       10.48      2.77 o
   7   6  11       76.64       65.78      4.39 o
   8   6  11        4.04        1.34      3.21 o
   9   6  11        0.02       -4.57      4.57 o
  10   6  11        0.92       -2.52      5.43 o
  -9   7  11        0.33        1.49      3.63 o
  -8   7  11        0.06       -0.19      3.05 o
  -7   7  11        3.64        7.62      3.09 o
  -6   7  11       42.79       44.47      2.91 o
  -5   7  11       18.26       13.07      2.02 o
  -4   7  11      312.73      299.08      5.03 o
  -3   7  11      217.82      238.54      5.00 o
  -2   7  11        8.80        4.44      1.19 o
  -1   7  11       22.90       27.49      1.50 o
   0   7  11       29.15       28.67      1.69 o
   1   7  11       78.52       87.02      2.76 o
   2   7  11        8.06        8.43      1.08 o
   3   7  11      217.57      206.97      3.75 o
   4   7  11      188.76      207.38      4.28 o
   5   7  11       92.27       96.92      3.62 o
   6   7  11       31.78       24.38      4.46 o
   7   7  11       30.82       29.68      4.21 o
   8   7  11       37.78       37.05      4.13 o
   9   7  11        3.75       -2.80      3.39 o
  10   7  11        0.11        3.53      5.44 o
  -9   8  11        6.12        5.97      5.22 o
  -8   8  11       10.07        9.80      4.19 o
  -7   8  11      104.66      126.99      6.17 o
  -6   8  11      113.09      114.85      5.53 o
  -5   8  11       52.55       55.41      3.15 o
  -4   8  11      244.59      240.43      4.58 o
  -3   8  11        1.17       -1.00      1.00 o
  -2   8  11       99.08       95.16      2.39 o
  -1   8  11      116.43      118.29      3.33 o
   0   8  11        0.00        0.82      1.35 o
   1   8  11        0.04       -0.90      0.90 o
   2   8  11        0.71        2.28      1.07 o
   3   8  11      114.00      110.43      2.77 o
   4   8  11      178.32      168.78      3.91 o
   5   8  11       55.76       44.14      2.64 o
   6   8  11        7.50        6.28      2.83 o
   7   8  11        5.02        1.74      3.53 o
   8   8  11        1.93       -2.87      3.51 o
   9   8  11        4.30        0.88      3.87 o
  10   8  11        3.66       14.27      6.29 o
  -8   9  11        8.02        7.89      3.82 o
  -7   9  11        3.26        7.06      3.63 o
  -6   9  11        7.23        9.10      3.18 o
  -5   9  11       39.31       31.63      2.58 o
  -4   9  11       54.42       47.46      3.43 o
  -3   9  11       57.60       57.08      2.13 o
  -2   9  11       17.93       16.55      1.30 o
  -1   9  11       24.06       23.40      1.29 o
   0   9  11        6.86       10.91      1.31 o
   1   9  11       97.02      102.63      2.86 o
   2   9  11       18.49       15.02      1.45 o
   3   9  11        6.60        8.30      1.34 o
   4   9  11        8.01        8.35      1.84 o
   5   9  11      148.21      147.80      6.26 o
   6   9  11      205.84      195.77      7.07 o
   7   9  11       14.14       13.66      3.84 o
   8   9  11        6.38        2.14      3.85 o
   9   9  11        4.72       -3.32      3.32 o
  10   9  11        0.00       -4.40      5.86 o
  -8  10  11        3.47       -3.51      3.51 o
  -7  10  11        2.72        3.13      3.36 o
  -6  10  11        2.45        3.42      3.01 o
  -5  10  11        0.67       -1.69      3.81 o
  -4  10  11       69.28       59.79      3.01 o
  -3  10  11       16.61       16.33      1.64 o
  -2  10  11       71.81       74.61      3.46 o
  -1  10  11       63.76       65.51      2.15 o
   0  10  11       19.90       16.17      1.53 o
   1  10  11        5.10        5.24      1.36 o
   2  10  11      423.54      422.52      6.36 o
   3  10  11        1.06       -1.05      1.69 o
   4  10  11      997.08      990.92     16.14 o
   5  10  11       24.12       29.16      2.82 o
   6  10  11        6.00        1.90      2.78 o
   7  10  11        1.79        1.29      3.38 o
   8  10  11        1.01        0.54      3.90 o
   9  10  11       24.05       17.19      4.81 o
  10  10  11        0.03       -0.91      4.45 o
  -8  11  11        5.67        5.66      5.03 o
  -7  11  11       27.49       30.08      6.36 o
  -6  11  11       58.71       46.61      4.47 o
  -5  11  11       11.75        7.06      3.03 o
  -4  11  11       15.90       14.96      2.26 o
  -3  11  11       22.80       23.74      2.25 o
  -2  11  11        3.31        1.17      1.33 o
  -1  11  11      157.41      166.09      5.28 o
   0  11  11       47.20       51.81      1.92 o
   1  11  11       11.41       16.46      1.47 o
   2  11  11       83.88       79.30      2.70 o
   3  11  11        2.69        1.97      1.38 o
   4  11  11      316.79      292.35     10.78 o
   5  11  11        1.18        0.40      2.37 o
   6  11  11       16.19       13.78      3.58 o
   7  11  11       49.60       46.18      4.96 o
   8  11  11       44.12       45.38      5.40 o
   9  11  11        0.45       -1.94      5.11 o
  10  11  11        0.52        3.46      5.59 o
  -7  12  11        0.10        0.58      3.62 o
  -6  12  11        9.10       13.96      3.75 o
  -5  12  11       75.14       74.91      7.20 o
  -4  12  11        1.24        1.66      2.71 o
  -3  12  11       12.31        4.55      2.27 o
  -2  12  11       67.56       63.30      2.74 o
  -1  12  11      169.36      167.28      4.28 o
   0  12  11       60.59       66.67      2.47 o
   1  12  11        0.33        1.68      1.33 o
   2  12  11        1.39        1.26      1.39 o
   3  12  11        0.66        1.40      1.24 o
   4  12  11       60.28       76.25      3.47 o
   5  12  11        2.24       -1.40      2.18 o
   6  12  11       10.32        6.83      3.34 o
   7  12  11       36.00       50.29      5.06 o
   8  12  11      152.19      162.48      8.24 o
   9  12  11        1.71        3.38      5.43 o
  -7  13  11        0.93        0.33      3.74 o
  -6  13  11        0.10       -3.16      3.30 o
  -5  13  11      167.24      163.07      7.34 o
  -4  13  11        0.58        0.52      2.95 o
  -3  13  11        1.35        4.58      2.69 o
  -2  13  11       16.36       17.86      2.30 o
  -1  13  11      140.41      141.36      4.15 o
   0  13  11      178.95      198.03      4.63 o
   1  13  11        0.44       -0.31      1.41 o
   2  13  11       99.24      105.38      3.91 o
   3  13  11       20.66       20.51      2.21 o
   4  13  11      270.46      259.45      8.85 o
   5  13  11        7.96       12.73      3.00 o
   6  13  11       13.16       13.68      5.05 o
   7  13  11        0.85       -3.28      3.57 o
   8  13  11        9.98        7.49      4.32 o
   9  13  11        0.34       -2.03      4.71 o
  -6  14  11        0.12       -1.58      3.78 o
  -5  14  11       27.47       35.66      4.54 o
  -4  14  11        0.63        3.63      3.32 o
  -3  14  11      198.72      189.32      8.48 o
  -2  14  11       21.92       28.54      3.52 o
  -1  14  11      101.05      112.43      4.87 o
   0  14  11        1.99        3.70      1.96 o
   1  14  11      103.74       91.93      4.19 o
   2  14  11        1.94       -0.46      1.71 o
   3  14  11       44.97       41.90      2.88 o
   4  14  11      342.93      327.22      8.67 o
   5  14  11       34.60       31.72      4.02 o
   6  14  11       54.10       59.30      7.40 o
   7  14  11       90.55       97.84      8.52 o
   8  14  11        1.41       -2.83      3.81 o
   9  14  11        0.65       -4.98      4.98 o
  -6  15  11        6.19       12.72      5.10 o
  -5  15  11       12.74       16.24      4.36 o
  -4  15  11        0.66       -2.83      3.39 o
  -3  15  11        0.47        2.53      3.27 o
  -2  15  11       32.26       20.51      3.67 o
  -1  15  11      177.81      170.93      6.93 o
   0  15  11        1.16        0.27      2.63 o
   1  15  11        0.20        2.92      2.56 o
   2  15  11        0.60       -1.20      2.64 o
   3  15  11       34.89       28.15      3.97 o
   4  15  11        0.02        0.66      2.94 o
   5  15  11       10.44       16.00      3.72 o
   6  15  11       96.25      102.42      6.30 o
   7  15  11        0.21       -3.43      3.43 o
   8  15  11       11.14       17.19      6.74 o
   9  15  11        0.88       11.76      5.94 o
  -5  16  11       11.10       11.02      4.43 o
  -4  16  11        4.79       -2.84      3.71 o
  -3  16  11       20.36       30.45      4.35 o
  -2  16  11       17.70       13.66      3.80 o
  -1  16  11       54.29       45.86      4.52 o
   0  16  11        7.01        5.25      3.18 o
   1  16  11       54.56       56.71      4.87 o
   2  16  11      147.44      148.34      6.74 o
   3  16  11        9.72       12.57      3.41 o
   4  16  11       13.92        9.81      3.46 o
   5  16  11       38.52       44.58      4.94 o
   6  16  11       86.07       83.49      9.77 o
   7  16  11       24.53       18.00      4.75 o
   8  16  11       86.30       93.07      8.68 o
  -4  17  11        0.02        0.85      4.01 o
  -3  17  11        8.70       11.06      3.95 o
  -2  17  11       20.96       18.48      5.24 o
  -1  17  11        0.17        0.49      3.43 o
   0  17  11        0.36       -0.88      3.10 o
   1  17  11       80.86       78.04      6.22 o
   2  17  11       15.28       17.06      3.80 o
   3  17  11      161.78      156.63      7.38 o
   4  17  11       82.12       73.71      5.45 o
   5  17  11        0.40       -0.23      3.55 o
   6  17  11        7.73        9.91      4.07 o
   7  17  11        0.26        2.75      6.10 o
   8  17  11        5.71       12.21      5.99 o
  -4  18  11       14.99        7.75      4.68 o
  -3  18  11        0.95       -0.55      3.86 o
  -2  18  11        6.57        1.66      3.89 o
  -1  18  11       50.81       51.97      5.26 o
   0  18  11       55.07       56.20      5.21 o
   1  18  11        0.00       -1.58      4.06 o
   2  18  11       50.44       45.00      4.80 o
   3  18  11       23.64       27.95      6.13 o
   4  18  11        1.50        1.21      3.53 o
   5  18  11        0.19       -0.39      4.89 o
   6  18  11        0.16       -3.86      3.86 o
   7  18  11        0.01        0.67      4.71 o
  -3  19  11        0.44        3.51      4.40 o
  -2  19  11        0.43       -3.84      3.84 o
  -1  19  11        7.06        6.05      3.99 o
   0  19  11       51.89       64.82      5.72 o
   1  19  11        6.78        4.67      3.82 o
   2  19  11        9.52        5.88      4.41 o
   3  19  11        2.38        3.59      3.69 o
   4  19  11        4.55        9.70      4.02 o
   5  19  11       27.47       25.13      6.49 o
   6  19  11        0.03        2.45      4.82 o
   7  19  11        0.88        1.92      4.94 o
  -1  20  11        5.00        4.44      5.07 o
   0  20  11        0.17        0.22      4.05 o
   1  20  11       33.44       32.64      4.94 o
   2  20  11        2.33       -1.79      3.60 o
   3  20  11        0.49        2.52      3.99 o
   4  20  11        0.14        1.54      4.65 o
   5  20  11        4.08       16.56      5.71 o
   6  20  11        0.99        7.30     11.83 o
   0  21  11       10.48       10.54      5.81 o
   1  21  11        2.63       -4.58      4.58 o
   2  21  11        9.71       12.53      5.58 o
   3  21  11        0.21       -2.12      5.99 o
   4  21  11        1.10        1.64      5.26 o
  -4 -10  12        0.21        1.82      3.84 o
  -3 -10  12        0.77        0.67      3.88 o
  -2 -10  12        4.03        6.87      4.38 o
  -1 -10  12        1.31        0.83      4.60 o
   0 -10  12        1.12       -4.64      7.02 o
  -5  -9  12        2.83       -1.24      3.58 o
  -4  -9  12        6.98       10.67      3.88 o
  -3  -9  12        1.93        2.35      6.92 o
  -2  -9  12        6.07        6.79      3.96 o
  -1  -9  12        8.33        2.35      6.26 o
   0  -9  12        3.09       11.59      7.75 o
   1  -9  12        1.67       -4.88      5.19 o
   2  -9  12        0.78       -4.90      4.90 o
  -6  -8  12        8.89       16.02      4.68 o
  -5  -8  12        0.58        2.35      3.37 o
  -4  -8  12        0.01        0.02      3.27 o
  -3  -8  12        0.07        1.87      6.16 o
  -2  -8  12       18.06       23.81      8.30 o
  -1  -8  12        4.44        5.65      3.52 o
   0  -8  12        0.01        3.15      6.46 o
   1  -8  12        5.18        7.57      5.10 o
   2  -8  12        1.82       -3.75      5.22 o
   3  -8  12        5.83        3.48      3.59 o
  -7  -7  12        3.17        1.23      3.29 o
  -6  -7  12        3.88        7.72      3.38 o
  -5  -7  12        1.60        2.31      2.84 o
  -4  -7  12        1.13        0.26      2.80 o
  -3  -7  12        2.38        1.31      3.61 o
  -2  -7  12        6.49        3.06      2.97 o
  -1  -7  12        7.31        4.39      3.27 o
   0  -7  12       13.35       11.75      5.27 o
   1  -7  12       12.38       13.90      5.07 o
   2  -7  12        0.07       -3.96      4.40 o
   3  -7  12        2.47        6.15      3.48 o
   4  -7  12        0.08       -0.80      3.48 o
  -8  -6  12        0.82        2.22      7.79 o
  -7  -6  12       48.54       51.85      4.40 o
  -6  -6  12        0.36        0.98      2.80 o
  -5  -6  12        1.39        3.21      1.97 o
  -4  -6  12        0.56       -1.78      1.78 o
  -3  -6  12        0.41       -1.00      1.87 o
  -2  -6  12       14.88       17.05      2.25 o
  -1  -6  12       20.45       24.33      2.54 o
   0  -6  12        3.23       -0.46      4.12 o
   1  -6  12        3.03       -0.09      4.22 o
   2  -6  12        8.58        6.61      4.52 o
   3  -6  12        0.76        5.76      3.10 o
   4  -6  12       13.54       14.73      3.83 o
   5  -6  12        0.01       -3.59      3.59 o
  -8  -5  12        0.50       -2.45      2.81 o
  -7  -5  12        6.78        6.69      5.31 o
  -6  -5  12        1.22       -0.80      1.77 o
  -5  -5  12       11.52       12.84      1.81 o
  -4  -5  12        1.34        2.34      2.27 o
  -3  -5  12       10.59        7.45      1.58 o
  -2  -5  12       31.82       22.87      2.08 o
  -1  -5  12      238.37      251.84      7.24 o
   0  -5  12      126.95      135.01      5.27 o
   1  -5  12       16.29       11.45      7.08 o
   2  -5  12       22.92       20.39      3.22 o
   3  -5  12        1.31       -0.61      2.81 o
   4  -5  12        0.05       -3.01      3.01 o
   5  -5  12        2.71        3.43      3.64 o
  -8  -4  12       15.55       23.39      3.76 o
  -7  -4  12        4.89        8.57      2.46 o
  -6  -4  12        1.89        1.94      2.40 o
  -5  -4  12       57.43       55.71      5.95 o
  -4  -4  12        0.18        1.62      2.92 o
  -3  -4  12       12.02        8.69      3.21 o
  -2  -4  12       21.83       13.48      3.58 o
  -1  -4  12      250.76      255.54      5.40 o
   0  -4  12       83.99       84.79      4.10 o
   1  -4  12        4.08        1.38      2.21 o
   2  -4  12       39.93       45.56      3.76 o
   3  -4  12        3.53        5.11      2.84 o
   4  -4  12        0.79       -2.45      2.80 o
   5  -4  12        0.00       -2.85      3.08 o
   6  -4  12        1.23       -0.33      4.45 o
  -9  -3  12        1.76        7.87      8.28 o
  -8  -3  12        1.05        0.80      2.57 o
  -7  -3  12        0.19       -0.88      1.95 o
  -6  -3  12       30.38       31.25      3.45 o
  -5  -3  12       49.95       48.20      5.18 o
  -4  -3  12        2.23        1.00      3.59 o
  -3  -3  12        1.06       -2.65      2.65 o
  -2  -3  12      545.28      542.92     36.81 o
  -1  -3  12        0.45        4.46      2.77 o
   0  -3  12       23.12       22.56      1.88 o
   1  -3  12      125.90      146.58      5.53 o
   2  -3  12      288.78      278.13      6.91 o
   3  -3  12      213.93      222.15      7.05 o
   4  -3  12       12.71       15.37      3.24 o
   5  -3  12        0.00       -1.11      2.87 o
   6  -3  12        1.25        3.99      3.49 o
   7  -3  12        0.93        4.50      4.90 o
  -9  -2  12        0.22       -2.65      2.81 o
  -8  -2  12       20.44       14.18      3.66 o
  -7  -2  12        5.41        5.19      1.68 o
  -6  -2  12       35.14       33.06      3.33 o
  -5  -2  12        6.80        2.78      2.36 o
  -4  -2  12        5.49        3.94      2.37 o
  -3  -2  12        0.17       -2.08      2.08 o
  -2  -2  12       21.42       16.50      2.30 o
  -1  -2  12      309.44      309.53      6.51 o
   0  -2  12       25.81       26.41      2.45 o
   1  -2  12      267.41      275.00      6.26 o
   2  -2  12       11.35       12.14      2.80 o
   3  -2  12      115.61      120.53      4.04 o
   4  -2  12       35.01       29.87      3.44 o
   5  -2  12       11.82       12.72      3.30 o
   6  -2  12        0.16        4.21      3.19 o
   7  -2  12        2.76        3.60      5.09 o
  -9  -1  12        8.96       13.48      3.63 o
  -8  -1  12        0.15       -1.07      2.39 o
  -7  -1  12        1.56       -1.60      1.64 o
  -6  -1  12       56.62       48.47      3.89 o
  -5  -1  12      102.89      103.71      4.42 o
  -4  -1  12       25.77       22.00      2.70 o
  -3  -1  12       19.00       17.68      1.95 o
  -2  -1  12        1.53       -1.33      1.33 o
  -1  -1  12       25.42       31.39      2.43 o
   0  -1  12       66.07       68.42      2.60 o
   1  -1  12       59.08       59.11      2.32 o
   2  -1  12      218.44      210.81      4.80 o
   3  -1  12       73.27       83.38      3.35 o
   4  -1  12       18.29       18.55      3.01 o
   5  -1  12        3.17        3.22      2.80 o
   6  -1  12        2.27       -1.62      3.05 o
   7  -1  12        9.35       10.77      5.25 o
  -9   0  12       11.94       12.04      3.62 o
  -8   0  12        4.26        5.94      2.56 o
  -7   0  12        4.11        4.41      1.75 o
  -6   0  12        1.42        2.24      2.45 o
  -5   0  12        4.26        2.40      2.16 o
  -4   0  12        5.06       -0.21      2.07 o
  -3   0  12        0.71       -1.18      1.18 o
  -2   0  12       25.99       24.58      1.60 o
  -1   0  12      157.55      149.30      3.59 o
   0   0  12      120.56      125.37      3.19 o
   1   0  12      316.85      321.69      7.60 o
   2   0  12       84.68       94.64      2.94 o
   3   0  12      431.44      420.66      7.57 o
   4   0  12        6.51        7.26      2.54 o
   5   0  12        0.28        0.27      2.59 o
   6   0  12        3.00        1.53      2.89 o
   7   0  12        1.90        3.86      4.12 o
   8   0  12        7.79        2.64      4.72 o
  -9   1  12       14.37       22.58      3.90 o
  -8   1  12        8.81        7.84      2.65 o
  -7   1  12       22.44       11.96      1.67 o
  -6   1  12       14.18       19.84      2.73 o
  -5   1  12       11.57        5.64      3.52 o
  -4   1  12       84.55       83.25      2.70 o
  -3   1  12        8.74        7.13      1.25 o
  -2   1  12        0.07       -1.02      1.02 o
  -1   1  12       79.38       85.66      2.24 o
   0   1  12      429.80      389.13      6.11 o
   1   1  12        2.75        2.43      1.36 o
   2   1  12        0.00        1.32      1.12 o
   3   1  12        0.85        3.12      1.43 o
   4   1  12       13.34       15.78      2.09 o
   5   1  12       26.23       25.92      3.08 o
   6   1  12        0.19        0.97      3.52 o
   7   1  12       21.26       21.57      4.52 o
   8   1  12        9.22       14.32      5.02 o
  -9   2  12        6.54        5.74      3.43 o
  -8   2  12       13.83       15.08      2.88 o
  -7   2  12        8.95        9.17      1.68 o
  -6   2  12        1.90        2.70      2.41 o
  -5   2  12        2.33        3.76      2.12 o
  -4   2  12       15.24       13.35      1.48 o
  -3   2  12        6.65        6.45      1.16 o
  -2   2  12       97.56       93.33      5.93 o
  -1   2  12      185.01      168.12     11.87 o
   0   2  12      118.41      124.25      2.36 o
   1   2  12        1.38       -0.49      1.03 o
   2   2  12      123.49      130.72      3.00 o
   3   2  12       79.66       77.13      3.10 o
   4   2  12        6.24        3.89      1.75 o
   5   2  12       10.67       12.79      3.08 o
   6   2  12       37.92       37.89      4.37 o
   7   2  12        1.06        1.12      3.58 o
   8   2  12        0.58        0.78      4.30 o
  -9   3  12        0.15        2.78      3.24 o
  -8   3  12        9.33        4.55      3.00 o
  -7   3  12       19.32       26.52      2.10 o
  -6   3  12       14.26       15.06      3.43 o
  -5   3  12       30.18       35.40      2.88 o
  -4   3  12        9.84        9.02      1.45 o
  -3   3  12        2.09        7.46      1.15 o
  -2   3  12       80.52       72.09      7.99 o
  -1   3  12      208.20      192.63     12.47 o
   0   3  12      135.51      137.03      3.35 o
   1   3  12       57.39       55.43      1.95 o
   2   3  12       18.36       15.40      1.57 o
   3   3  12        0.27       -1.30      1.30 o
   4   3  12       58.65       55.80      2.73 o
   5   3  12       11.87        8.18      3.09 o
   6   3  12        0.32        1.76      3.09 o
   7   3  12        6.85        7.39      4.61 o
   8   3  12       20.95       18.07      4.63 o
   9   3  12       21.24       19.02      6.55 o
  -9   4  12        1.89       -1.91      4.35 o
  -8   4  12        0.52        1.48      3.37 o
  -7   4  12       46.55       33.61      3.42 o
  -6   4  12        5.31        5.92      1.64 o
  -5   4  12        4.72        7.88      2.40 o
  -4   4  12        2.08        5.27      1.49 o
  -3   4  12        1.39        2.58      1.05 o
  -2   4  12        5.66        9.36      4.92 o
  -1   4  12      216.51      233.23     13.44 o
   0   4  12      297.14      304.17      6.82 o
   1   4  12      325.20      312.82      5.07 o
   2   4  12      267.26      272.21      6.35 o
   3   4  12        1.70        1.14      1.25 o
   4   4  12       55.26       53.74      2.01 o
   5   4  12       85.65       64.17      3.04 o
   6   4  12        0.05        0.07      2.77 o
   7   4  12       11.34        8.17      3.77 o
   8   4  12        4.09        5.55      4.04 o
   9   4  12       19.06       16.11      5.28 o
  -9   5  12        0.22        1.66      3.33 o
  -8   5  12        4.07        5.08      3.09 o
  -7   5  12        1.07       -0.36      2.01 o
  -6   5  12       63.37       82.86      2.99 o
  -5   5  12      458.94      433.12     10.69 o
  -4   5  12      157.72      164.14      3.90 o
  -3   5  12       65.75       54.02      1.95 o
  -2   5  12       49.94       65.44      2.71 o
  -1   5  12      258.72      276.14     15.02 o
   0   5  12      275.35      264.51      5.22 o
   1   5  12      136.22      138.78      2.96 o
   2   5  12      113.69      120.77      3.28 o
   3   5  12       30.05       32.28      1.85 o
   4   5  12       54.04       59.07      2.12 o
   5   5  12        4.93        4.06      2.00 o
   6   5  12       28.71       28.22      3.21 o
   7   5  12        0.73       -3.00      3.00 o
   8   5  12        0.13       -0.14      3.86 o
   9   5  12       40.26       40.34      5.84 o
  -9   6  12        6.44        4.30      3.69 o
  -8   6  12       27.59       24.18      3.76 o
  -7   6  12        3.86       -0.26      2.59 o
  -6   6  12      164.43      146.57      4.23 o
  -5   6  12      100.70      103.28      5.04 o
  -4   6  12       90.66       96.39      3.51 o
  -3   6  12      181.42      184.23      4.02 o
  -2   6  12       22.90       17.78      1.22 o
  -1   6  12        1.03       -1.06      1.15 o
   0   6  12       70.36       69.69      2.04 o
   1   6  12      391.65      406.13      6.65 o
   2   6  12       37.07       37.99      1.95 o
   3   6  12        1.22        1.19      1.47 o
   4   6  12       15.23       16.82      1.51 o
   5   6  12       55.95       54.50      2.84 o
   6   6  12        1.18        1.49      2.77 o
   7   6  12       13.89       10.35      3.05 o
   8   6  12       20.07       28.88      7.97 o
   9   6  12        1.10        0.42      4.32 o
  -9   7  12        0.42       -4.11      4.11 o
  -8   7  12        1.17       -2.92      2.92 o
  -7   7  12        1.41       -0.91      2.67 o
  -6   7  12        5.17        2.75      1.89 o
  -5   7  12        8.57        9.26      1.81 o
  -4   7  12      105.93      109.42      4.60 o
  -3   7  12      211.44      224.94      4.78 o
  -2   7  12        7.18        5.71      1.20 o
  -1   7  12      147.98      157.11      3.52 o
   0   7  12      347.16      325.97      6.87 o
   1   7  12      201.66      188.92      5.78 o
   2   7  12       63.14       62.04      1.83 o
   3   7  12        7.22        5.33      1.46 o
   4   7  12        3.30       -1.23      1.23 o
   5   7  12       14.08        9.29      2.23 o
   6   7  12       21.90       17.99      3.39 o
   7   7  12        5.90       -0.71      3.89 o
   8   7  12       10.42        8.18      3.40 o
   9   7  12        0.00        0.34      4.32 o
  -8   8  12       41.00       49.29      4.76 o
  -7   8  12       40.74       43.76      4.14 o
  -6   8  12        0.16       -0.15      2.02 o
  -5   8  12      288.68      278.44      6.14 o
  -4   8  12        0.00       -1.22      1.22 o
  -3   8  12      420.57      446.51      7.96 o
  -2   8  12      151.77      136.29      4.23 o
  -1   8  12        8.08        9.28      1.35 o
   0   8  12      207.69      198.57      5.03 o
   1   8  12       80.40       89.52      3.00 o
   2   8  12       17.91       17.08      1.35 o
   3   8  12       91.10       91.84      3.01 o
   4   8  12        0.08        0.55      1.36 o
   5   8  12       16.92       13.34      2.58 o
   6   8  12        4.01        3.16      3.01 o
   7   8  12        4.03        3.74      3.37 o
   8   8  12       26.39       19.62      5.90 o
   9   8  12        3.84        5.07      3.76 o
  -8   9  12       16.95       18.71      6.83 o
  -7   9  12       14.16        7.89      3.30 o
  -6   9  12       18.71       23.52      3.32 o
  -5   9  12       11.25        8.72      2.03 o
  -4   9  12        4.54        2.46      1.58 o
  -3   9  12        2.33       -1.07      1.07 o
  -2   9  12      129.11      124.49      3.57 o
  -1   9  12       28.83       32.62      2.56 o
   0   9  12      343.97      353.30      8.02 o
   1   9  12       95.50       96.45      2.91 o
   2   9  12       22.72       24.84      1.60 o
   3   9  12      257.08      250.37      5.07 o
   4   9  12       65.15       64.19      2.54 o
   5   9  12        6.68        1.08      2.26 o
   6   9  12        8.28        1.06      3.30 o
   7   9  12        2.72       -0.61      3.27 o
   8   9  12        1.84        0.08      4.72 o
   9   9  12        0.05       -1.64      3.49 o
  -8  10  12        4.11        6.81      3.85 o
  -7  10  12       16.45       21.49      3.84 o
  -6  10  12        7.07        8.98      3.12 o
  -5  10  12        8.43        8.59      2.18 o
  -4  10  12       19.75       16.93      2.08 o
  -3  10  12       14.81       17.08      1.80 o
  -2  10  12       63.24       64.50      2.12 o
  -1  10  12        0.01       -0.26      0.97 o
   0  10  12      256.18      261.26      4.99 o
   1  10  12        8.72        8.53      1.88 o
   2  10  12       25.64       30.26      1.79 o
   3  10  12      323.07      335.47      5.57 o
   4  10  12      165.05      173.32      4.83 o
   5  10  12        7.76        3.90      2.60 o
   6  10  12       17.27       21.33      3.74 o
   7  10  12       75.41       71.13      5.89 o
   8  10  12       26.79       20.63      4.68 o
   9  10  12        4.13        6.05      4.53 o
  -7  11  12        1.06        0.98      3.34 o
  -6  11  12        8.74        6.70      3.29 o
  -5  11  12        9.71        5.96      2.93 o
  -4  11  12        5.45        7.64      2.03 o
  -3  11  12        0.24       -1.57      1.57 o
  -2  11  12       88.60       95.68      3.03 o
  -1  11  12        1.81        0.66      1.20 o
   0  11  12      113.22      114.98      3.32 o
   1  11  12        6.47        4.22      1.45 o
   2  11  12       23.33       23.84      1.46 o
   3  11  12      271.47      269.66      4.98 o
   4  11  12      259.72      264.86      6.41 o
   5  11  12      245.27      213.85      7.98 o
   6  11  12        9.47       10.64      3.48 o
   7  11  12        1.04        6.81      3.55 o
   8  11  12        7.84        0.85      4.03 o
   9  11  12       64.84       78.40      9.70 o
  -7  12  12       15.26       14.03      4.17 o
  -6  12  12       14.05       16.90      7.91 o
  -5  12  12       39.91       43.17      4.12 o
  -4  12  12       47.51       48.15      7.47 o
  -3  12  12        0.40       -1.36      1.70 o
  -2  12  12       22.44       20.16      2.10 o
  -1  12  12        1.35        4.71      1.54 o
   0  12  12      447.40      472.32      8.53 o
   1  12  12       16.99       12.59      1.83 o
   2  12  12        9.11        8.26      1.48 o
   3  12  12      103.59      105.18      3.40 o
   4  12  12      130.36      122.58      5.77 o
   5  12  12      630.10      606.41     17.51 o
   6  12  12        3.26        2.80      3.12 o
   7  12  12       26.63       17.13      4.22 o
   8  12  12       11.04       17.65      4.69 o
   9  12  12        1.47       -1.67      7.12 o
  -7  13  12        0.02       -1.83      3.87 o
  -6  13  12       25.94       24.25      4.23 o
  -5  13  12       11.49       16.62      3.64 o
  -4  13  12        6.30        8.52      3.58 o
  -3  13  12       13.89       10.56      2.83 o
  -2  13  12       10.45        7.27      1.96 o
  -1  13  12        4.47        7.84      1.93 o
   0  13  12       15.68       21.48      2.20 o
   1  13  12       55.59       53.50      4.57 o
   2  13  12       64.89       66.55      3.65 o
   3  13  12       84.14       80.79      3.50 o
   4  13  12       31.72       32.51      3.66 o
   5  13  12        0.06       -1.29      2.99 o
   6  13  12        0.08        4.28      5.22 o
   7  13  12       13.58       20.40      4.31 o
   8  13  12        2.64       -1.69      3.84 o
   9  13  12        0.14       -4.86      4.86 o
  -6  14  12       18.90       14.63      4.21 o
  -5  14  12        4.36        3.49      3.51 o
  -4  14  12       20.61       17.83      3.70 o
  -3  14  12        1.35        1.74      2.85 o
  -2  14  12       20.00       16.13      3.15 o
  -1  14  12        1.65        3.07      1.98 o
   0  14  12        3.75        3.30      2.31 o
   1  14  12        6.22        3.82      2.43 o
   2  14  12        0.47        2.70      2.04 o
   3  14  12        9.14        9.32      2.85 o
   4  14  12        1.39        0.29      2.75 o
   5  14  12       43.03       46.68      4.40 o
   6  14  12        0.26        3.61      3.52 o
   7  14  12       24.32       20.99      4.42 o
   8  14  12        4.00        1.49      4.25 o
   9  14  12        6.29       -4.98      9.47 o
  -6  15  12       20.15        8.38      4.18 o
  -5  15  12       49.82       52.59      5.28 o
  -4  15  12        8.52        4.38      3.49 o
  -3  15  12       80.44       73.81      5.19 o
  -2  15  12        2.36       -0.37      2.84 o
  -1  15  12        2.12        0.03      2.69 o
   0  15  12        0.45       -0.09      2.50 o
   1  15  12        5.81        5.36      2.62 o
   2  15  12       11.08       11.36      2.87 o
   3  15  12        0.38       -0.82      2.64 o
   4  15  12        0.54       -1.21      3.26 o
   5  15  12        5.12        5.09      3.22 o
   6  15  12       12.88       14.39      6.58 o
   7  15  12        2.14       -1.29      3.86 o
   8  15  12        0.04       -3.75      3.75 o
  -5  16  12        7.54        9.91      4.24 o
  -4  16  12        2.58        2.56      3.90 o
  -3  16  12       11.57       13.23      3.77 o
  -2  16  12       20.63       15.77      4.28 o
  -1  16  12        4.07        5.05      3.11 o
   0  16  12        0.11       -1.10      2.72 o
   1  16  12        0.06        1.22      2.88 o
   2  16  12       29.63       25.69      3.65 o
   3  16  12        1.46        2.60      4.86 o
   4  16  12        6.68       14.29      3.58 o
   5  16  12        0.07        1.65      3.38 o
   6  16  12        1.13        2.62      3.69 o
   7  16  12        7.90        7.39      4.35 o
   8  16  12        0.33       -4.83      4.83 o
  -4  17  12       20.45       18.57      4.70 o
  -3  17  12       39.44       35.76      4.77 o
  -2  17  12        2.90        4.26      3.38 o
  -1  17  12        1.07       -1.13      3.10 o
   0  17  12       32.32       29.81      5.12 o
   1  17  12       17.59       16.12      5.28 o
   2  17  12       27.87       25.88      4.18 o
   3  17  12       97.96      109.20      6.03 o
   4  17  12        0.58        1.69      3.29 o
   5  17  12       16.21       17.15      4.15 o
   6  17  12        7.21       11.69      4.25 o
   7  17  12        7.68        8.63      4.38 o
   8  17  12       22.56       19.57      7.73 o
  -4  18  12        5.14       -2.74      4.91 o
  -3  18  12       28.21       12.87      4.43 o
  -2  18  12        0.36       -1.70      3.52 o
  -1  18  12       21.57       21.20      4.54 o
   0  18  12        0.06        1.03      3.33 o
   1  18  12        1.13       -1.23      3.37 o
   2  18  12        0.11        2.85      3.43 o
   3  18  12        3.72        4.47      3.41 o
   4  18  12        2.64        0.42      3.47 o
   5  18  12        0.02       -0.88      3.64 o
   6  18  12       18.85       18.41      4.68 o
   7  18  12        1.79        4.22      5.20 o
  -3  19  12        1.43       -0.01      4.12 o
  -2  19  12       10.89       20.72      4.69 o
  -1  19  12        6.53       10.01      5.02 o
   0  19  12        1.07       -2.33      3.59 o
   1  19  12        0.65        3.28      3.67 o
   2  19  12        2.93        5.30      3.85 o
   3  19  12       13.21       23.63      4.39 o
   4  19  12       14.27       22.61      4.51 o
   5  19  12       10.58        8.77      4.27 o
   6  19  12        0.99        2.21      5.55 o
  -1  20  12        8.90        2.94      4.19 o
   0  20  12        3.93        3.79      4.15 o
   1  20  12       25.92       32.28      4.85 o
   2  20  12        1.12        5.09      4.01 o
   3  20  12       39.40       44.94      7.17 o
   4  20  12       37.29       45.77      8.34 o
   5  20  12        3.41        5.68      5.24 o
   1  21  12        2.60       -1.17      4.08 o
   2  21  12        0.40        3.00      4.11 o
   3  21  12        9.56        4.20      5.19 o
   4  21  12        0.08        0.18      4.84 o
  -4  -9  13        0.17       -1.52      3.34 o
  -3  -9  13        0.06       -3.26      3.26 o
  -2  -9  13        0.10        0.29      3.73 o
  -1  -9  13        5.51        3.09      3.75 o
   0  -9  13        0.36       -2.70      7.14 o
  -5  -8  13        1.19        3.05      2.99 o
  -4  -8  13        0.31        1.11      3.09 o
  -3  -8  13        1.67        2.49      3.73 o
  -2  -8  13       20.64       19.14      6.36 o
  -1  -8  13        4.44        3.38      3.64 o
   0  -8  13        3.36        9.65      7.06 o
   1  -8  13        1.44        1.48      5.43 o
   2  -8  13        2.29       -4.30      4.30 o
  -6  -7  13        4.97        8.48      5.29 o
  -5  -7  13        0.57       16.59      6.82 o
  -4  -7  13        0.55       -0.88      4.52 o
  -3  -7  13       21.41       17.57      4.16 o
  -2  -7  13        2.78        2.18      3.01 o
  -1  -7  13        0.40        0.53      4.66 o
   0  -7  13        5.64        8.72      6.66 o
   1  -7  13        0.01       -3.21      6.32 o
   2  -7  13        3.16        2.69      4.43 o
   3  -7  13        2.51       -1.04      3.46 o
  -7  -6  13        0.07        0.14      2.26 o
  -6  -6  13        2.57        4.44      6.26 o
  -5  -6  13        5.68        3.83      6.05 o
  -4  -6  13        0.34       -5.05      5.05 o
  -3  -6  13        2.08        0.04      4.22 o
  -2  -6  13        4.15        2.66      1.88 o
  -1  -6  13       12.43       15.41      2.53 o
   0  -6  13       17.97       15.58      4.97 o
   1  -6  13       23.25       22.54      5.41 o
   2  -6  13        6.94       11.01      4.22 o
   3  -6  13       23.34       24.27      4.66 o
   4  -6  13        0.58       -1.62      3.56 o
  -7  -5  13        3.39        6.72      4.13 o
  -6  -5  13       11.01       17.39      4.82 o
  -5  -5  13        7.15        9.36      5.65 o
  -4  -5  13       10.39       10.15      3.71 o
  -3  -5  13        2.48       -3.18      3.18 o
  -2  -5  13       14.65       19.71      4.78 o
  -1  -5  13       19.35       24.16      2.35 o
   0  -5  13        1.23        1.15      2.09 o
   1  -5  13       38.99       43.09      7.47 o
   2  -5  13        6.00        0.35      3.58 o
   3  -5  13        1.38       -2.40      2.92 o
   4  -5  13        5.91        3.11      3.53 o
   5  -5  13        0.00       -0.34      3.59 o
  -8  -4  13       10.16       17.25      4.65 o
  -7  -4  13        0.29       -0.79      3.76 o
  -6  -4  13        0.17        5.70      4.31 o
  -5  -4  13        0.07       -0.81      3.34 o
  -4  -4  13        1.43        0.23      3.11 o
  -3  -4  13        6.70        3.22      3.15 o
  -2  -4  13        6.80        3.30      6.96 o
  -1  -4  13       17.32       15.38      3.75 o
   0  -4  13       38.46       42.34      2.28 o
   1  -4  13        6.46        5.42      2.27 o
   2  -4  13        1.69       -3.23      3.23 o
   3  -4  13        1.48        0.22      2.91 o
   4  -4  13        2.36        2.39      3.23 o
   5  -4  13        4.77        3.38      3.52 o
  -8  -3  13        0.30        2.62      5.30 o
  -7  -3  13        2.75        5.51      3.65 o
  -6  -3  13        0.01        2.18      2.67 o
  -5  -3  13       55.28       60.88      4.41 o
  -4  -3  13        0.28       -1.09      2.51 o
  -3  -3  13       59.64       55.49      3.92 o
  -2  -3  13       11.82        8.37      2.84 o
  -1  -3  13      105.66      114.17      7.85 o
   0  -3  13        5.03        5.11      2.58 o
   1  -3  13       84.89      106.91      4.08 o
   2  -3  13       17.90       23.71      2.99 o
   3  -3  13        2.45       -0.58      2.74 o
   4  -3  13        8.86        7.70      3.60 o
   5  -3  13       17.40       24.63      5.21 o
   6  -3  13        1.39       -2.85      3.57 o
  -8  -2  13        0.00       -1.65      3.87 o
  -7  -2  13        0.53        1.08      4.30 o
  -6  -2  13        6.97        0.76      3.07 o
  -5  -2  13        6.85        3.07      2.51 o
  -4  -2  13       43.17       40.65      3.49 o
  -3  -2  13        1.26       -1.03      2.80 o
  -2  -2  13      149.80      141.48      5.71 o
  -1  -2  13      164.15      178.55      5.74 o
   0  -2  13        7.22        6.67      2.67 o
   1  -2  13       40.40       42.00      2.58 o
   2  -2  13        0.02        1.74      2.83 o
   3  -2  13       17.44       24.38      4.57 o
   4  -2  13        2.60        3.26      3.62 o
   5  -2  13        0.23       -1.57      2.94 o
   6  -2  13        0.04       -0.73      3.44 o
  -8  -1  13       22.14       29.93      4.72 o
  -7  -1  13        6.54       10.57      3.66 o
  -6  -1  13       17.12       13.88      2.91 o
  -5  -1  13      111.69      115.14      5.14 o
  -4  -1  13        4.90        2.59      2.31 o
  -3  -1  13       74.36       67.06      3.85 o
  -2  -1  13        1.96       -1.75      1.75 o
  -1  -1  13       74.99       76.52      3.12 o
   0  -1  13       40.66       38.65      3.09 o
   1  -1  13      272.01      288.93      7.53 o
   2  -1  13      159.83      175.60      5.06 o
   3  -1  13       32.67       37.77      3.10 o
   4  -1  13       63.59       69.99      6.83 o
   5  -1  13        3.01        7.18      4.25 o
   6  -1  13        0.01        1.76      3.14 o
   7  -1  13        1.86        5.38      5.64 o
  -9   0  13        5.92        7.63      8.36 o
  -8   0  13        5.73        3.87      3.82 o
  -7   0  13       16.46        9.56      3.63 o
  -6   0  13        5.16        4.55      2.59 o
  -5   0  13        0.56        0.08      2.24 o
  -4   0  13       63.74       59.60      5.01 o
  -3   0  13       37.69       33.95      2.22 o
  -2   0  13       69.61       59.61      2.70 o
  -1   0  13        1.57        4.36      1.42 o
   0   0  13       81.42       86.94      2.95 o
   1   0  13      368.15      389.90      7.65 o
   2   0  13       55.92       58.81      2.86 o
   3   0  13      219.90      212.72      5.07 o
   4   0  13        1.03        3.47      2.92 o
   5   0  13       19.10       25.81      3.43 o
   6   0  13        0.04       -2.84      2.84 o
   7   0  13        4.43        4.30      4.40 o
  -9   1  13        4.45        0.69      3.13 o
  -8   1  13        4.33        5.97      3.86 o
  -7   1  13        6.35       10.08      3.09 o
  -6   1  13       57.13       51.91      3.98 o
  -5   1  13        0.65        0.42      2.11 o
  -4   1  13        9.43        8.29      1.94 o
  -3   1  13       12.08       13.24      1.68 o
  -2   1  13        2.03       -0.67      1.39 o
  -1   1  13      694.81      695.66     10.83 o
   0   1  13        2.14        6.24      1.36 o
   1   1  13        6.45        5.04      2.33 o
   2   1  13      284.73      292.32      8.54 o
   3   1  13      110.74      122.95      3.71 o
   4   1  13        7.63        3.60      1.88 o
   5   1  13       12.79       11.60      2.91 o
   6   1  13       28.34       25.74      4.25 o
   7   1  13        8.08        7.50      4.31 o
   8   1  13        1.16        3.15      4.66 o
  -9   2  13        5.76       16.81      3.50 o
  -8   2  13       15.18       15.13      4.09 o
  -7   2  13        2.55        3.41      2.79 o
  -6   2  13        2.09        1.42      2.41 o
  -5   2  13       10.46        8.73      2.27 o
  -4   2  13       73.62       69.06      2.73 o
  -3   2  13       56.67       62.39      2.48 o
  -2   2  13       11.71        6.31      2.00 o
  -1   2  13      655.80      650.90     13.43 o
   0   2  13       10.63        8.69      1.39 o
   1   2  13      415.16      415.82      6.80 o
   2   2  13       24.67       26.66      2.55 o
   3   2  13      130.48      123.23      4.04 o
   4   2  13        1.79       -1.73      1.73 o
   5   2  13       52.14       45.97      4.20 o
   6   2  13        4.01       -0.14      4.80 o
   7   2  13        6.77       10.29      4.19 o
   8   2  13       18.03       31.51      5.96 o
  -9   3  13        1.32        0.59      3.15 o
  -8   3  13        7.37        8.65      2.38 o
  -7   3  13       12.67        9.52      3.17 o
  -6   3  13       59.00       51.24      4.75 o
  -5   3  13        0.77       -0.07      2.97 o
  -4   3  13       58.31       47.45      2.02 o
  -3   3  13        3.57        3.69      1.39 o
  -2   3  13        0.04        1.94      4.44 o
  -1   3  13       15.10       11.02      5.45 o
   0   3  13      103.99      104.95      2.58 o
   1   3  13      335.14      347.62      5.78 o
   2   3  13        1.49        0.04      1.30 o
   3   3  13       20.74       19.72      1.71 o
   4   3  13       63.76       49.81      3.42 o
   5   3  13        8.50        4.09      2.95 o
   6   3  13        2.90        6.00      3.51 o
   7   3  13        0.14       -2.37      3.44 o
   8   3  13        7.41       -0.76      4.29 o
  -9   4  13        0.01       -0.85      4.71 o
  -8   4  13        4.90        6.81      8.68 o
  -7   4  13       67.31       57.40      5.86 o
  -6   4  13       82.33       88.41      4.92 o
  -5   4  13      211.20      218.33      6.12 o
  -4   4  13        3.97       -0.64      1.54 o
  -3   4  13       49.13       45.68      1.79 o
  -2   4  13        3.59       11.50      5.29 o
  -1   4  13      158.02      160.29     11.99 o
   0   4  13       16.55       12.49      1.71 o
   1   4  13       15.07       10.35      2.01 o
   2   4  13        0.07       -1.23      1.41 o
   3   4  13        2.17       -0.12      1.33 o
   4   4  13        3.03        1.65      1.61 o
   5   4  13        2.65       -0.66      2.17 o
   6   4  13       83.58       67.19      5.09 o
   7   4  13        0.62        3.50      3.60 o
   8   4  13       37.23       45.83      9.05 o
  -9   5  13        1.73       -1.57      7.14 o
  -8   5  13        3.83        2.79      3.05 o
  -7   5  13       58.17       61.05      3.55 o
  -6   5  13       37.18       36.10      5.23 o
  -5   5  13       14.82        4.76      2.32 o
  -4   5  13      140.98      170.46      4.37 o
  -3   5  13       51.12       55.66      2.26 o
  -2   5  13       73.99       82.55      8.76 o
  -1   5  13       81.46       73.26      8.11 o
   0   5  13       29.78       27.80      2.33 o
   1   5  13      625.42      620.32      8.94 o
   2   5  13        1.80        0.23      1.70 o
   3   5  13       70.90       73.10      3.67 o
   4   5  13      106.49      103.89      4.26 o
   5   5  13        4.74        1.82      1.90 o
   6   5  13       22.48       14.22      2.96 o
   7   5  13        6.99        4.63      3.50 o
   8   5  13       20.63       26.63      4.93 o
   9   5  13        0.10        1.00      4.68 o
  -8   6  13        7.75        2.99      2.86 o
  -7   6  13       36.94       38.65      2.97 o
  -6   6  13       72.26       70.45      9.48 o
  -5   6  13        4.86        6.61      2.97 o
  -4   6  13        5.10        5.45      1.90 o
  -3   6  13       95.61      109.41      3.38 o
  -2   6  13       98.77      105.83      2.67 o
   0   6  13      212.14      201.02      3.95 o
   1   6  13      137.08      144.71      3.30 o
   2   6  13        3.93        1.58      1.43 o
   3   6  13       15.89       18.21      1.68 o
   4   6  13       95.40       88.28      3.84 o
   5   6  13       21.23       18.46      2.45 o
   6   6  13       28.89       29.71      3.84 o
   7   6  13       25.53       23.09      3.55 o
   8   6  13        4.21        3.49      3.98 o
   9   6  13        0.05        6.68      4.63 o
  -8   7  13        0.03        3.92      3.04 o
  -7   7  13        5.04        5.49      2.64 o
  -6   7  13        6.13        4.12      1.93 o
  -5   7  13       15.24       17.28      3.06 o
  -4   7  13        9.53       12.61      2.89 o
  -3   7  13       55.80       61.41      2.63 o
  -2   7  13       34.17       32.01      1.62 o
  -1   7  13       19.23       22.42      1.57 o
   0   7  13       32.06       27.13      1.52 o
   1   7  13       20.16       19.62      1.52 o
   2   7  13      101.60      110.60      3.36 o
   3   7  13       43.03       45.10      2.16 o
   4   7  13        0.01       -0.87      2.90 o
   5   7  13       36.38       39.71      3.27 o
   6   7  13       11.39       11.59      3.38 o
   7   7  13       29.61       23.23      3.65 o
   8   7  13        0.12       -2.54      3.18 o
   9   7  13        8.62       15.07      7.84 o
  -8   8  13       16.30       23.46      6.02 o
  -7   8  13        2.40        4.52      3.02 o
  -6   8  13        8.54        7.36      1.86 o
  -5   8  13       47.68       48.79      3.93 o
  -4   8  13       67.18       76.84      4.11 o
  -3   8  13      205.17      230.07      5.59 o
  -2   8  13       15.95       12.19      1.46 o
  -1   8  13      405.85      403.71      7.44 o
   0   8  13       63.72       58.06      2.76 o
   1   8  13        0.22        2.51      1.40 o
   2   8  13       58.52       64.64      2.11 o
   3   8  13      165.52      163.61      3.59 o
   4   8  13       16.95       12.56      2.13 o
   5   8  13        6.77        3.63      2.52 o
   6   8  13       41.25       40.22      4.09 o
   7   8  13       12.60        3.01      3.40 o
   8   8  13        1.33        2.26      3.22 o
   9   8  13        5.04        4.06      3.93 o
  -8   9  13        4.45        6.50      6.76 o
  -7   9  13       33.76       33.69      5.26 o
  -6   9  13        0.76       -0.10      2.47 o
  -5   9  13        0.32       -1.46      2.02 o
  -4   9  13       74.90       76.45      6.41 o
  -3   9  13        5.86        3.29      2.17 o
  -2   9  13       18.07       14.40      1.69 o
  -1   9  13       88.02       92.91      3.19 o
   0   9  13       29.98       30.39      2.21 o
   1   9  13       85.36       84.56      3.17 o
   2   9  13       91.52       94.85      2.64 o
   3   9  13        4.16        4.55      1.51 o
   4   9  13      122.49      128.55      8.04 o
   5   9  13      216.46      211.27      7.47 o
   6   9  13       16.45       10.39      3.32 o
   7   9  13       12.26       12.26      3.89 o
   8   9  13        1.92       -1.24      3.69 o
   9   9  13        0.04        8.48      3.92 o
  -8  10  13        2.64        5.79      4.36 o
  -7  10  13        3.84        3.92      3.25 o
  -6  10  13        0.00       -0.28      4.09 o
  -5  10  13       17.44       19.50      2.28 o
  -4  10  13       26.01       23.23      2.00 o
  -3  10  13       48.58       48.97      3.01 o
  -2  10  13       37.52       40.25      4.22 o
  -1  10  13       53.54       53.81      2.42 o
   0  10  13        0.48        0.44      1.68 o
   1  10  13        2.17        0.02      1.08 o
   2  10  13      144.54      151.47      3.57 o
   3  10  13       13.95       15.42      1.98 o
   4  10  13        5.36        3.28      2.62 o
   5  10  13       21.73       21.92      3.41 o
   6  10  13       12.32        8.33      3.34 o
   7  10  13        2.12        0.90      3.50 o
   8  10  13        0.02       -2.70      3.59 o
   9  10  13        0.68       -4.31      4.31 o
  -7  11  13        2.60       -2.00      3.16 o
  -6  11  13       11.37        5.93      3.08 o
  -5  11  13       16.52       11.45      2.93 o
  -4  11  13       20.86       19.74      2.17 o
  -3  11  13      120.55      105.56      3.46 o
  -2  11  13        2.70        2.73      1.36 o
  -1  11  13       86.37       87.14      3.07 o
   0  11  13        2.42        4.78      1.27 o
   1  11  13       70.55       71.17      2.62 o
   2  11  13       16.35       20.65      1.76 o
   3  11  13      331.31      367.09      7.39 o
   4  11  13        0.95       -0.54      2.17 o
   5  11  13        0.37        0.50      2.75 o
   6  11  13      103.74       95.96      5.67 o
   7  11  13       15.39       23.85      4.35 o
   8  11  13       34.21       39.16      6.78 o
   9  11  13        0.57       -3.09      4.25 o
  -7  12  13       13.60       12.08      3.86 o
  -6  12  13        0.29        1.77      3.14 o
  -5  12  13        0.02       -1.79      2.63 o
  -4  12  13        0.04        0.47      2.37 o
  -3  12  13      138.65      139.24      4.28 o
  -2  12  13       16.49       19.52      3.42 o
  -1  12  13       16.30       14.05      1.81 o
   0  12  13       39.45       41.94      2.44 o
   1  12  13       37.71       36.60      2.41 o
   2  12  13        6.64        4.92      1.72 o
   3  12  13      268.51      268.13      6.84 o
   4  12  13       72.33       61.45      3.80 o
   5  12  13        4.59        9.15      3.96 o
   6  12  13        7.90       10.85      3.52 o
   7  12  13       17.97       22.45      4.40 o
   8  12  13       17.06       14.80      4.38 o
   9  12  13        4.74       -0.67      4.43 o
  -6  13  13        5.29       14.23      4.18 o
  -5  13  13        6.75        5.74      3.18 o
  -4  13  13        0.11       -2.33      2.51 o
  -3  13  13        0.11        1.18      3.06 o
  -2  13  13        3.91        3.60      1.83 o
  -1  13  13       28.86       24.47      2.20 o
   0  13  13        0.53       10.49      1.95 o
   1  13  13        0.09       -1.73      1.73 o
   2  13  13       66.22       71.45      3.49 o
   3  13  13        8.36       13.69      2.40 o
   4  13  13       28.57       24.35      3.54 o
   5  13  13        9.11        4.90      3.13 o
   6  13  13        1.19        3.08      3.45 o
   7  13  13       38.76       30.88      4.69 o
   8  13  13        0.21       -2.40      3.80 o
   9  13  13        4.95        4.66      5.77 o
  -6  14  13        0.80       -1.59      3.64 o
  -5  14  13        0.15        3.95      3.36 o
  -4  14  13       11.53       18.99      3.60 o
  -3  14  13       63.76       66.01      4.53 o
  -2  14  13        5.35        9.78      2.80 o
  -1  14  13        9.46        7.11      1.99 o
   0  14  13       15.12       20.69      2.28 o
   1  14  13      108.24      109.74      8.76 o
   2  14  13       29.32       28.73      3.85 o
   3  14  13       25.34       27.70      5.79 o
   4  14  13       38.91       31.12      3.74 o
   5  14  13        9.80        3.52      3.90 o
   6  14  13        4.24        4.56      5.07 o
   7  14  13        4.56       -0.25      3.52 o
   8  14  13        6.29        8.92      4.48 o
  -5  15  13        8.58        2.20      6.37 o
  -4  15  13        0.07       -1.36      3.17 o
  -3  15  13      115.86      130.83      7.89 o
  -2  15  13        5.55        5.79      2.81 o
  -1  15  13       23.29       16.40      5.80 o
   0  15  13       21.91       18.76      3.20 o
   1  15  13        4.50        0.55      2.48 o
   2  15  13        4.85        5.52      2.74 o
   3  15  13       46.04       48.78      4.03 o
   4  15  13        0.45       -2.18      2.78 o
   5  15  13       12.35        8.28      3.37 o
   6  15  13        3.24        3.61      3.60 o
   7  15  13        3.38        2.40      3.89 o
   8  15  13        1.26       -2.31      4.82 o
  -5  16  13        5.00        6.83      4.13 o
  -4  16  13        0.26        1.23      3.48 o
  -3  16  13       25.08       28.50      4.19 o
  -2  16  13        1.96        2.10      3.45 o
  -1  16  13       60.20       65.67      5.30 o
   0  16  13        7.22        5.59      3.50 o
   1  16  13       16.86       15.15      3.69 o
   2  16  13       35.64       36.38      3.86 o
   3  16  13        3.86        0.90      2.83 o
   4  16  13        9.15        5.00      4.21 o
   5  16  13        5.18        4.99      3.43 o
   6  16  13        0.81       -1.70      3.56 o
   7  16  13        9.31        7.90      4.30 o
   8  16  13        3.43        0.28      5.29 o
  -4  17  13        0.00       -0.67      3.61 o
  -3  17  13        0.39       -3.30      3.30 o
  -2  17  13       19.71       16.31      3.76 o
  -1  17  13       83.14       68.33      5.06 o
   0  17  13        0.02       -0.92      2.97 o
   1  17  13       63.30       72.51      5.05 o
   2  17  13        6.74        4.84      3.36 o
   3  17  13        0.00       -2.85      2.85 o
   4  17  13        0.06       -3.22      3.36 o
   5  17  13        0.47       -3.28      3.28 o
   6  17  13        0.02        1.88      3.76 o
   7  17  13       51.54       57.68      6.16 o
  -3  18  13        6.44        8.57      3.99 o
  -2  18  13       17.60       28.79      4.56 o
  -1  18  13        2.99        3.44      3.48 o
   0  18  13       31.64       35.35      4.40 o
   1  18  13       64.90       66.88      6.63 o
   2  18  13        2.28        3.24      3.88 o
   3  18  13        3.11        3.71      3.35 o
   4  18  13        0.40        0.58      3.44 o
   5  18  13        1.81        5.95      3.85 o
   6  18  13        0.41       -1.24      4.47 o
   7  18  13       31.35       40.62     10.13 o
  -2  19  13        9.39        6.89      4.17 o
  -1  19  13        0.89        5.17      3.75 o
   0  19  13       30.83       29.45      6.40 o
   1  19  13        0.07       -0.84      3.58 o
   2  19  13       25.32       30.88      4.67 o
   3  19  13        3.05        1.90      3.49 o
   4  19  13        2.59        3.48      3.73 o
   5  19  13       29.86       33.18      8.17 o
   6  19  13       16.95       13.72      4.79 o
  -1  20  13       15.18        8.96      4.34 o
   0  20  13       57.24       62.02      5.83 o
   1  20  13        9.88       16.96      4.45 o
   2  20  13       11.01       10.17      4.14 o
   3  20  13        0.38        3.76      4.38 o
   4  20  13        7.38        7.46      5.00 o
   5  20  13       11.12       12.93      4.56 o
   1  21  13        0.11        2.64      4.27 o
   2  21  13        0.86        3.45      4.45 o
   3  21  13        0.34       -3.88      3.88 o
  -3  -8  14        2.24        2.04      4.40 o
  -2  -8  14        6.39        8.52      3.26 o
  -1  -8  14        0.02       -3.27      3.27 o
   0  -8  14        1.86        3.97      5.31 o
  -5  -7  14        4.01       -5.73      5.73 o
  -4  -7  14        6.89        4.60      6.22 o
  -3  -7  14        0.37       -0.20      5.97 o
  -2  -7  14        1.94        1.14      2.41 o
  -1  -7  14       23.22       24.24      4.88 o
   0  -7  14        0.52        3.99      3.47 o
   1  -7  14        3.52        1.05      4.28 o
   2  -7  14        0.10       -3.18      4.27 o
  -6  -6  14        1.02        3.19      6.30 o
  -5  -6  14        0.31       -1.17      5.93 o
  -4  -6  14        3.53       10.17      6.34 o
  -3  -6  14        9.93        3.07      5.73 o
  -2  -6  14       30.85       31.53      7.06 o
  -1  -6  14        0.10       -0.29      2.27 o
   0  -6  14        4.12        5.84      2.62 o
   1  -6  14        0.11       -1.09      3.96 o
   2  -6  14        2.79        0.81      4.26 o
   3  -6  14        2.85        3.11      4.38 o
  -6  -5  14        0.01        0.42      3.85 o
  -5  -5  14        1.02        2.62      6.01 o
  -4  -5  14        0.00       -2.62      4.72 o
  -3  -5  14       13.07       16.18      4.32 o
  -2  -5  14       14.39       13.38      4.08 o
  -1  -5  14        2.20        1.98      4.40 o
   0  -5  14        0.34        1.85      2.11 o
   1  -5  14        2.59        5.12      3.71 o
   2  -5  14        0.24       -0.70      3.81 o
   3  -5  14        0.81       -3.97      4.20 o
   4  -5  14        2.76        3.84      4.14 o
  -7  -4  14        0.00        0.57      3.99 o
  -6  -4  14        0.13        1.96      3.73 o
  -5  -4  14        5.59       -0.90      4.08 o
  -4  -4  14        6.97        9.69      3.31 o
  -3  -4  14        0.17        3.41      3.02 o
  -2  -4  14       20.96       20.15      3.48 o
  -1  -4  14       12.62       16.74      3.48 o
   0  -4  14       32.60       37.58      3.62 o
   1  -4  14        0.88       -0.75      2.19 o
   2  -4  14        5.40        8.95      3.91 o
   3  -4  14        6.13        5.31      3.41 o
   4  -4  14        0.00       -2.15      3.29 o
   5  -4  14        3.17       -1.57      7.75 o
  -7  -3  14        7.05       12.59      4.03 o
  -6  -3  14        4.31        3.65      3.82 o
  -5  -3  14        1.13       -1.06      2.81 o
  -4  -3  14        1.54       -2.18      2.66 o
  -3  -3  14        1.03        5.12      2.76 o
  -2  -3  14       12.67       15.16      3.70 o
  -1  -3  14       56.12       70.93      4.66 o
   0  -3  14        0.18       -2.39      2.39 o
   1  -3  14        6.16        3.90      1.87 o
   2  -3  14       10.43       10.98      5.36 o
   3  -3  14        0.02       -3.04      3.04 o
   4  -3  14        9.29       10.01      3.36 o
   5  -3  14       29.29       39.86      4.44 o
  -8  -2  14        6.33        4.66      4.68 o
  -7  -2  14        2.45       -1.30      3.73 o
  -6  -2  14        0.00        1.10      2.73 o
  -5  -2  14        0.32        2.65      3.24 o
  -4  -2  14        1.90       -2.48      2.48 o
  -3  -2  14        4.87        1.07      4.74 o
  -2  -2  14        5.53        6.62      2.65 o
  -1  -2  14        3.70        2.48      2.37 o
   0  -2  14        2.11       -0.37      2.41 o
   1  -2  14        5.41        2.74      2.71 o
   2  -2  14        2.06       -0.64      1.96 o
   3  -2  14        0.22        0.57      2.51 o
   4  -2  14        1.26        2.06      2.94 o
   5  -2  14        0.25       -3.14      3.14 o
   6  -2  14        0.60        2.19      3.73 o
  -8  -1  14        9.06       18.04      4.44 o
  -7  -1  14        3.70        3.99      3.73 o
  -6  -1  14        0.00       -2.23      3.43 o
  -5  -1  14        1.18        2.45      2.37 o
  -4  -1  14        1.37        7.07      2.56 o
  -3  -1  14       34.75       29.47      3.13 o
  -2  -1  14       40.43       47.31      3.42 o
  -1  -1  14       29.65       25.72      2.77 o
   0  -1  14      322.13      305.54      7.70 o
   1  -1  14       75.73       80.10      4.15 o
   2  -1  14       21.68       23.68      2.32 o
   3  -1  14       18.78       21.09      2.44 o
   4  -1  14        7.98        9.84      3.10 o
   5  -1  14        0.27        0.06      3.09 o
   6  -1  14        8.05        8.78      3.67 o
  -8   0  14        0.38        1.03      5.52 o
  -7   0  14       22.67       43.53      4.63 o
  -6   0  14        0.42       -0.44      2.49 o
  -5   0  14      100.87       89.28      4.16 o
  -4   0  14       16.87       17.23      2.74 o
  -3   0  14       69.20       67.36      5.34 o
  -2   0  14       36.38       32.86      2.27 o
  -1   0  14       97.35       99.24      3.64 o
   0   0  14       91.89      109.70      5.26 o
   1   0  14        7.01       16.06      2.77 o
   2   0  14        1.10        5.94      2.68 o
   3   0  14       12.16       13.36      1.97 o
   4   0  14        0.16       -2.52      4.36 o
   5   0  14       10.98       11.86      3.21 o
   6   0  14        0.12       -3.09      3.09 o
   7   0  14        5.24       10.22      4.61 o
  -8   1  14       14.62       14.93      4.27 o
  -7   1  14        7.63        5.12      3.56 o
  -6   1  14        1.17       -1.74      2.41 o
  -5   1  14       44.32       57.77      3.47 o
  -4   1  14       21.71       17.69      2.43 o
  -3   1  14       26.55       26.66      2.00 o
  -2   1  14       96.89       98.42      3.21 o
  -1   1  14      245.96      245.70      4.97 o
   0   1  14      237.82      244.82      5.25 o
   1   1  14       95.79      104.24      4.40 o
   2   1  14       56.40       59.71      3.60 o
   3   1  14       18.10       19.08      1.93 o
   4   1  14       12.81        9.04      2.69 o
   5   1  14        0.22        3.61      2.76 o
   6   1  14        0.13       -2.37      3.79 o
   7   1  14        0.03       -1.77      4.05 o
  -8   2  14        5.70        2.58      4.57 o
  -7   2  14        4.18        8.06      3.01 o
  -6   2  14        0.10       -0.64      2.95 o
[truncated: 86,733 more chars]
